# Supplementary material for: Identification of Photoperiod- and Phytohormone-Responsive DNA-Binding One Zinc Finger (Dof) Transcription Factors in Akebia trifoliata via Genome-Wide Expression Analysis
Source: Int J Mol Sci. 2023 Mar 4;24(5):4973. doi: 10.3390/ijms24054973 (PMC10002981; doi:10.3390/ijms24054973)
Supplement: Supplementary file 1 [file ijms-24-04973-s001.zip]

Archive with 7 entries (7 files):
- Supplementary Figure S1-S4.pdf
- Table S1 Motif of AktDofs.xlsx
- Table S2 The value of KaKs.xlsx
- Table S3 Interspecies collinearity of AktDofs.xlsx
- Table S4 Statistics of cis acting elements.xlsx
- Table S5 The sequence of AktDofs protein.xlsx
- Table S6 Primers for 12 AktDofs and GAPDH gene.xlsx
