# Supplementary material for: Identification of Photoperiod- and Phytohormone-Responsive DNA-Binding One Zinc Finger (Dof) Transcription Factors in Akebia trifoliata via Genome-Wide Expression Analysis
Source: Int J Mol Sci. 2023 Mar 4;24(5):4973. doi: 10.3390/ijms24054973 (PMC10002981; doi:10.3390/ijms24054973)
Supplement: Supplementary file 1 [file ijms-24-04973-s001.zip › Table S1 Motif of AktDofs.xlsx]

## Sheet: Sheet1
Table S1: Motif of AktDofs
Motif 1 width=50 sites=41 E-value=2.6e-1872
#NAME?
Sequence name	Start	P-value		Site
AktDof22	168	1.89e-54	TLKKPDKLLP	CPRCNSMDTKFCYYNNYNVNQPRHFCKHCQRYWTAGGTMRNMAVGAGRRK	NKNSASQYRH
AktDof33	30	3.94e-60	PPPPPQQPQK	CPRCESLNTKFCYYNNYSLSQPRYFCKTCRRYWTQGGTLRNVPVGGGCRK	GKRSKKPSSS
AktDof14	60	8.15e-63	PPSFDQQNLR	CPRCDSSNTKFCYYNNYNLTQPRHFCKTCRRYWTKGGTLRNVPIGGGCRK	NKSTSSASTT
AktDof27	45	4.7e-59	ARPQKEQVIN	CPRCNSTNTKFCYYNNYSLTQPRYFCKTCRRYWTEGGSLRNVPVGGGSRK	NKRSSTSSSS
AktDof29	39	6.5e-56	DKPSQHQPLK	CPRCDSSYTKFCYFNNYSLSQPRHFCKACKRYWTQGGTLRNVPVGGGYRR	NKRIKRPTPS
AktDof37	72	1.11e-57	KLPQPEVALK	CPRCESTNTKFCYFNNYSLTQPRHFCKTCRRYWTRGGALRSVPVGGGCRR	NKRSKSSSSK
AktDof11	37	3.24e-59	YLKPQEENLK	CPRCDSHNTKFCYYNNYSLTQPRYFCKTCRRYWTKGGTLRNIPIGGSCRK	TKKTKSNSTI
AktDof41	22	4.3e-61	PKFPEQEHLN	CPRCDSTNTKFCYYNNYNLSQPRYFCKNCRRYWTKGGALRNIPVGGGTRK	STKRSSSTKR
AktDof35	43	6.5e-56	KVRRPDKAIQ	CPRCKSMETKFCYFNNYNVNQPRHFCKGCQRYWTAGGALRNVPIGAGRRK	TKPSGHGTIE
AktDof4	28	3.5e-56	SKASEKERLP	CPRCESNNTKFCYYNNYNLTQPRHFCKSCRRYWTQGGSLRNIPVGGVTRK	NPKRSRSSSS
AktDof21	57	1.91e-61	LRPQPDQALK	CPRCDSTHTKFCYYNNYSLSQPRYFCKTCRRYWTKGGTLRNIPVGGGCRK	NKRVSVKKSN
AktDof9	52	3.98e-55	ERPQKEQHLN	CPRCSSIHTKFCYYNNYSLTQPRYFCKTCRRYWTQGGSLRNVPVGGSSRK	NKRSFTPPPP
AktDof15	48	2.6e-60	VRPQHDQAVK	CPRCDSTYTKFCYYNNYSLSQPRYFCKACRRYWTKGGSLRNIPVGGGCRK	NKRVSVKKST
AktDof39	57	1.26e-62	PRPQPEQSLR	CPRCDSTNTKFCYYNNYSLTQPRYFCKACRRYWTKGGSLRNVPVGGGCRK	NKRSSSSKRT
AktDof13	58	4.49e-63	TSTTDQQNLR	CPRCDSSNTKFCYYNNYNLTQPRHFCKTCRRYWTKGGALRNVPIGGGCRK	NKNTSASTTA
AktDof34	44	3.69e-61	EKPTKEQSPK	CPRCDSSNTKFCYYNNYSLSQPRHFCKACKRYWTKGGTLRNVPVGGGCRK	NKRIKKPSSD
AktDof5	54	3.3e-62	TTTSSSENLR	CPRCDSSNTKFCYYNNYNLTQPRHFCKTCRRYWTKGGALRNIPIGGGCRK	NKGIFVSTTT
AktDof18	42	1.02e-59	LRPPQEQALK	CPRCDSNNTKFCYYNNYSLSQPRYFCKGCRRYWTQGGTLRNVPVGGGCRK	NKKPSSSKRT
AktDof10	23	4.19e-57	WKSNIELAPN	CPRCASTNTKFCYYNNYSLSQPRYFCKSCKRYWTKGGSLRNVPFGGGCRK	TRRGKSNRFP
AktDof3	46	1.79e-51	QQQQRPPQLS	CPRCNSTNTKFCYYNNYNREQPRHFCKSCKRHWTKGGTLRNVPIGGRRNN	KRLKTTNTNK
AktDof20	116	7.19e-57	VLKKPDKILP	CPRCNSMDTKFCYYNNYNVNQPRHFCKNCQRYWTAGGTMRNVPIGAGRRK	NKHMVSQYRH
AktDof36	33	6.02e-59	WKPNVEISPN	CPRCNSPNTKFCYYNNYSLTQPRYFCKGCRRYWTKGGSLRNVPIGGGCRK	NRRGKSIRIS
AktDof26	139	1.36e-56	ILKKPDKILP	CPRCNSMDTKFCYYNNYNVNQPRHFCKKCQRYWTAGGTMRNVPVGAGRRK	NKNSASHYRH
AktDof32	43	4.7e-59	ARPQKEQALN	CPRCNSTNTKFCYYNNYSLTQPRYFCKTCRRYWTEGGSLRNVPVGGGSRK	NKRSSTSSTS
AktDof23	25	2.24e-58	VRPYENQSLN	CPRCDSVNTKFCYFNNYNLSQPRHFCKNCRRYWTKGGILRNVPVGGRCRK	TKRSKPDLNK
AktDof30	53	7.91e-55	QQQQQLVPLK	CPRCESTNTKFCYYNNYNRSQPRHFCKSCRRHWTKGGTLRNVPVGGGRKN	KRHKVTNTTT
AktDof19	71	2.52e-59	KLPQPEVALK	CPRCDSSNTKFCYFNNYSLTQPRHFCKTCRRYWTRGGALRNVPVGGGCRR	NKRSKGSNSK
AktDof25	48	1.26e-62	QRPQPEKALK	CPRCDSTNTKFCYYNNYSLTQPRYFCKACRRYWTKGGSLRNVPVGGGCRK	NKRSSSSKKT
AktDof24	73	2.17e-57	NLPQPEASLK	CPRCESTNTKFCYFNNYSLSQPRHFCKTCRRYWTRGGALRSVPVGGGCRR	NKRTKNNRSK
AktDof7	36	1.26e-62	PLKPPEQSPK	CPRCDSSNTKFCYYNNYSLTQPRHFCKTCRRYWTKGGALRNVPIGGGCRK	NKKTKSNSRL
AktDof2	50	1.62e-55	SARKADKTIP	CPRCKSTETKFCYFNNYNLKQPRHFCKGCHRYWTAGGTLRNVPIGAGRRK	TKPMGHGSTG
AktDof28	43	4.7e-59	ARPQKEQALN	CPRCNSTNTKFCYYNNYSLTQPRYFCKTCRRYWTEGGSLRNVPVGGGSRK	NKRSSTSSLS
AktDof31	22	4.3e-61	PQFPEQEQLK	CPRCDSTNTKFCYYNNYNLSQPRYFCKNCRRYWTKGGALRNIPVGGGTRK	NTKRSSNPKR
AktDof1	22	4.01e-52	PKFPEQEHLN	CPRCDSTNTKFCYYNNYNLSQPRYFCKNCRRYWTKGGALRNIPRSSSTKR	SSSSTQNVGQ
AktDof40	22	4.3e-61	PKFPEQEHLN	CPRCDSTNTKFCYYNNYNLSQPRYFCKNCRRYWTKGGALRNIPVGGGTRK	STKRSSSTKR
AktDof17	32	6.9e-61	LRPYPNQALK	CPRCDSLNTKFCYYNNYNLSQPRHFCKNCRRYWTKGGVLRNVPVGGGCRK	TKRSKPKPST
AktDof16	144	1.36e-56	TLKKPDMILP	CPRCNSMETKFCYFNNYNVNQPRHFCKNCQRYWTAGGTMRNVPVGAGRRK	NKNSVSHYRH
AktDof8	82	6.9e-61	TTITSSENLR	CPRCDSSNTKFCYYNNYNLTQPRHFCKTCRRYWTKGGALRNIPMGGGCRK	NKHTTTSTTV
AktDof38	119	2.08e-56	LLKKPDKIIE	CPRCKSLETKFCYYNNYNVNQPRHFCKNCQRYWTAGGTMRNVPVGAGRRK	TKHTALQYRH
AktDof6	35	1.69e-60	PQRPPVQSPE	CPRCDSPNTKFCYYNNYSLAQPRHFCKTCRRYWTKGGALRNVPIGGGCRK	HKKIKSNSRI
AktDof12	102	7.98e-56	GPLPEHEGLT	CPRCESTNTKFCYYNNYNLSQPRHYCKNCKRYWTQGGTLRNIPVGGSSRK	NNKRSRTSSS
Motif 2 width=35 sites=9 E-value=1.3e-081
#NAME?
Sequence name	Start	P-value		Site
AktDof26	416	8.72e-34	QSNSERSLWI	PKTLRIDDPEEAAKSSIWATLGIKNDKADTISRGG	LFKAFKSKGD
AktDof38	407	2.68e-33	EEKLEKCFWV	PKTLRIDNPEEAAKSSIWDTLGIKPDQNEPITKGG	IFKAFQPKME
AktDof22	447	9.91e-32	QSNSETSIWI	PKTLRIDDPSEAAKSSIWATLGIKRDKSDSSSSGG	LLRPFESSSK
AktDof20	416	1.11e-31	EEKMEKCFWV	PKTLRIDNPDEAAKSSIWDTLGIKPQPNEPITKEG	IVKVFQRKVE
AktDof40	93	1.24e-31	SSSTQNVGQN	PEPTRIYSSSMGSVDQDRRMLDITGSFSSLLASNG	QFGNLLEGLN
AktDof1	83	1.24e-31	SSSTQNVGQN	PEPTRIYSSSMGSVDQDRRMLDITGSFSSLLASNG	QFGNLLEGLN
AktDof41	93	1.24e-31	SSSTQNVGQN	PEPTRIYSSSMGSVDQDRRMLDITGSFSSLLASNG	QFGNLLEGLN
AktDof16	396	1.6e-30	QSNSERGVWV	PKILRIDDPEESARSSIWATLGITNNKSDPMRGEG	LVKSFQSKGD
AktDof31	102	1.41e-25	SCSARNAVPK	PEPIGIYGQTDPTIDQERRMLDITGSFSSLLASSG	QFGNLIEGLN
Motif 3 width=20 sites=10 E-value=2.1e-060
#NAME?
Sequence name	Start	P-value		Site
AktDof32	23	2.05e-24	VKPMEEMVSN	TCSRPMLERKARPQKEQALN	CPRCNSTNTK
AktDof28	23	2.52e-24	VKPMEEIESD	MCSRPMLERRARPQKEQALN	CPRCNSTNTK
AktDof21	37	6.63e-23	DSSPPSGDMI	TCSRPMLERKLRPQPDQALK	CPRCDSTHTK
AktDof27	25	1.35e-21	VKSMEGMISN	TCSRPMLERKARPQKEQVIN	CPRCNSTNTK
AktDof15	28	1.96e-20	DSSSLSDEMI	TCSRPLVERRVRPQHDQAVK	CPRCDSTYTK
AktDof18	22	1.28e-19	MATHSLEDML	TCPKPHQERRLRPPQEQALK	CPRCDSNNTK
AktDof25	28	1.19e-18	MASHSLADVL	TCPKPQEEKRQRPQPEKALK	CPRCDSTNTK
AktDof9	32	1.43e-18	KPMEEMVSNS	SYSRPMLERRERPQKEQHLN	CPRCSSIHTK
AktDof39	37	2.47e-15	MNTHSLEDVL	ACPKSQQETRPRPQPEQSLR	CPRCDSTNTK
AktDof17	12	4.26e-13	QDLRSITGGS	GGRIFGGERRLRPYPNQALK	CPRCDSLNTK
Motif 4 width=50 sites=3 E-value=2.0e-050
#NAME?
Sequence name	Start	P-value		Site
AktDof40	147	3.3e-62	NPNGSNVRTL	QFGELIDQSQNSSSVRNPTLELQRNHNSESFLGMIQSGDSSCWPDLAIYT	PGSRFQ
AktDof1	137	3.3e-62	NPNGSNVRTL	QFGELIDQSQNSSSVRNPTLELQRNHNSESFLGMIQSGDSSCWPDLAIYT	PGSRFQ
AktDof41	147	3.3e-62	NPNGSNVRTL	QFGELIDQSQNSSSVRNPTLELQRNHNSESFLGMIQSGDSSCWPDLAIYT	PGSRFQ
Motif 5 width=48 sites=4 E-value=7.8e-045
#NAME?
Sequence name	Start	P-value		Site
AktDof5	220	9.34e-52	VPIGLSSNAF	WRNNQHHQDQHYPQQNLLMGEVQNTGIQELYQRLRSSANYFNDHSPPV	SSSFTLMPSI
AktDof14	223	1.74e-50	WRNNQHQTQQ	PHHHYHHYHQQKLQQGLLMGETQNTGIQELYQRLRSSTNYNTDHSSTV	LGSFVSSTSS
AktDof13	240	2.42e-50	PQQHQQHQHH	HHHHHHQQQQHQHQHNLLMGEPQNSGIQDLYQRLRTSSNYYTDHSQTV	LSNVASTSSS
AktDof8	238	1.64e-41	DPLGQGPIGL	CSSFGRNNQQQEQQQCLLLDEVQTTGIQELYQRLRSSENYFTDHSPPL	LSSVPSMSSS
Motif 6 width=21 sites=4 E-value=2.3e-033
#NAME?
Sequence name	Start	P-value		Site
AktDof40	1	2.8e-28	.	MQDPTIFQQIKPKFPEQEHLN	CPRCDSTNTK
AktDof1	1	2.8e-28	.	MQDPTIFQQIKPKFPEQEHLN	CPRCDSTNTK
AktDof41	1	2.8e-28	.	MQDPTIFQQIKPKFPEQEHLN	CPRCDSTNTK
AktDof31	1	5.77e-22	.	MQDPTTFQPIKPQFPEQEQLK	CPRCDSTNTK
Motif 7 width=19 sites=7 E-value=3.2e-032
#NAME?
Sequence name	Start	P-value		Site
AktDof38	1	9.27e-24	.	MFDVKDPAMKLFGKTIPLP	ESQILVESGE
AktDof16	1	1.18e-22	.	MLEIKDTAIKLFGKTIPLP	ANKEILSFLG
AktDof20	1	5.17e-22	.	MFDVKDPAIKLFGRTIPLQ	EIQTPVKSGQ
AktDof26	1	5.79e-22	.	MLETKDTAIKLFGKTIPLP	PNEEFPAFSG
AktDof22	22	6.96e-18	LWLKIVLLVT	WHLYAHPAIKLFGKTISLP	GNKEIAAFHG
AktDof35	5	6.41e-16	MADI	DKAQEAMGFKLFGTTIAVE	MKQAKEETLK
AktDof2	5	1.57e-15	MGDI	DKGQETQGFKLFGTTIPVE	IKKVVDHDET
Motif 8 width=28 sites=5 E-value=1.2e-037
#NAME?
Sequence name	Start	P-value		Site
AktDof22	493	7.04e-33	LRPFESSSKS	DEKSHMEETSKVLQANPAALSRSLNFHE	RW
AktDof16	440	3.37e-31	GLVKSFQSKG	DEKNHLAETSQLLHANPAALSRSLNFHE	IS
AktDof26	460	3.65e-30	GLFKAFKSKG	DDKNQLSETSQMLQANPAALCRSLNFHE	TS
AktDof38	451	2.25e-28	GIFKAFQPKM	EGNCHASDTAKVLQANPAALSRFHTFQE	ST
AktDof20	460	3.06e-28	GIVKVFQRKV	EGNCHASDATQVLQANPAALSRSQTFQE	TT
Motif 9 width=50 sites=3 E-value=2.4e-029
#NAME?
Sequence name	Start	P-value		Site
AktDof26	189	3.21e-55	NVPVGAGRRK	NKNSASHYRHITVSEALQTARTHISDGIHHPSLKHNGTVLTFGSETPLCE	SIASVLKIAD
AktDof16	194	9.16e-55	NVPVGAGRRK	NKNSVSHYRHITVSKMLQTAQTDSPIGIHHPTLKPNTTILTFGSDIPLHE	PMSSVLNLTE
AktDof22	218	4.27e-54	NMAVGAGRRK	NKNSASQYRHIIVSESLQTAQATAPDGIHHPALKPKGTILTFGSDAPPPC	ESMASALNLA
Motif 10 width=29 sites=4 E-value=5.2e-025
#NAME?
Sequence name	Start	P-value		Site
AktDof28	235	1.78e-34	VDGLGGSAYG	IQGVQANGGRLLFPFEDLRQVSSTTDFDQ	NRGQGDSNGY
AktDof32	213	2.48e-30	LGGISGYGSL	HQGVQNSGGSALFPFEDLRQVSSTTEFEQ	NRGQGDSTGY
AktDof27	236	3.37e-30	DGNGGSGYGS	LQGVEESGGRLLFPFEDLRQVSSTTHEFE	QNRGQGNSNG
AktDof9	214	6.86e-30	HEIGGGGYGN	LQGVQGSDKKLLFPFEDLRQVSSTTDHHF	EQNRGQQGDS
