# Supplementary material for: Identification of Photoperiod- and Phytohormone-Responsive DNA-Binding One Zinc Finger (Dof) Transcription Factors in Akebia trifoliata via Genome-Wide Expression Analysis
Source: Int J Mol Sci. 2023 Mar 4;24(5):4973. doi: 10.3390/ijms24054973 (PMC10002981; doi:10.3390/ijms24054973)
Supplement: Supplementary file 1 [file ijms-24-04973-s001.zip › Table S2 The value of KaKs.xlsx]

## Sheet: Sheet1
Table S2: The value of Ka/Ks
Seq_1	Seq_2	Ka	Ks	Ka/Ks
AktDof1	AktDof38	0.667705	0.998352	0.668807
AktDof9	AktDof28	0.203943	0.33549	0.607897
AktDof41	AktDof38	0.626627	1.07946	0.580503
AktDof40	AktDof38	0.626627	1.07946	0.580503
AktDof14	AktDof31	0.613754	1.15061	0.533416
AktDof34	AktDof12	0.647173	1.32559	0.488216
AktDof11	AktDof9	0.589148	1.20881	0.487379
AktDof33	AktDof12	0.776595	1.62343	0.478368
AktDof23	AktDof38	0.816435	1.7591	0.464121
AktDof32	AktDof7	0.69527	1.5056	0.461789
AktDof33	AktDof25	0.597758	1.32138	0.452373
AktDof25	AktDof28	0.510774	1.13726	0.449126
AktDof14	AktDof34	0.717875	1.64792	0.435625
AktDof1	AktDof17	0.596859	1.37363	0.434514
AktDof21	AktDof9	0.574129	1.32431	0.433531
AktDof25	AktDof7	0.591358	1.37164	0.431133
AktDof26	AktDof31	0.779307	1.81124	0.430262
AktDof7	AktDof12	0.780015	1.83289	0.425566
AktDof37	AktDof38	0.736388	1.73122	0.425357
AktDof27	AktDof9	0.195066	0.465082	0.419423
AktDof9	AktDof25	0.587407	1.41127	0.416225
AktDof11	AktDof7	0.280992	0.687401	0.408775
AktDof9	AktDof7	0.678553	1.66234	0.408191
AktDof13	AktDof31	0.607615	1.49041	0.407684
AktDof5	AktDof28	0.760201	1.87754	0.404891
AktDof19	AktDof8	0.736941	1.83176	0.402313
AktDof3	AktDof8	0.776721	1.93322	0.401775
AktDof11	AktDof28	0.594902	1.48644	0.400219
AktDof29	AktDof4	0.569977	1.42434	0.40017
AktDof5	AktDof18	0.72541	1.8239	0.397724
AktDof29	AktDof38	0.813769	2.06545	0.393992
AktDof11	AktDof6	0.330059	0.843112	0.391476
AktDof37	AktDof26	0.795459	2.06615	0.384996
AktDof36	AktDof19	0.708378	1.84723	0.383482
AktDof11	AktDof26	0.704532	1.84179	0.382525
AktDof18	AktDof12	0.529941	1.38771	0.381881
AktDof14	AktDof36	0.656648	1.72199	0.381331
AktDof35	AktDof1	0.687071	1.80231	0.381217
AktDof9	AktDof32	0.16838	0.441802	0.38112
AktDof9	AktDof17	0.686706	1.80491	0.380465
AktDof22	AktDof11	0.756288	1.98815	0.380399
AktDof11	AktDof39	0.668036	1.76825	0.377795
AktDof22	AktDof18	0.578543	1.54699	0.373981
AktDof13	AktDof32	0.69792	1.86898	0.373424
AktDof33	AktDof34	0.748877	2.00914	0.372734
AktDof18	AktDof28	0.422244	1.13326	0.372593
AktDof5	AktDof24	0.620109	1.66865	0.371623
AktDof27	AktDof18	0.460751	1.23993	0.371595
AktDof13	AktDof5	0.220958	0.595273	0.371187
AktDof22	AktDof37	0.855908	2.31331	0.369993
AktDof41	AktDof17	0.556582	1.50436	0.369978
AktDof40	AktDof17	0.556582	1.50436	0.369978
AktDof34	AktDof10	0.516708	1.39765	0.369699
AktDof23	AktDof16	0.700066	1.89552	0.369326
AktDof26	AktDof6	0.749461	2.03247	0.368744
AktDof34	AktDof7	0.709993	1.92919	0.368027
AktDof29	AktDof18	0.582236	1.58326	0.367744
AktDof7	AktDof28	0.658094	1.79121	0.367402
AktDof29	AktDof20	0.819193	2.23549	0.366449
AktDof32	AktDof25	0.47743	1.30559	0.365682
AktDof34	AktDof5	0.724369	1.98447	0.365019
AktDof39	AktDof28	0.442573	1.21483	0.364308
AktDof13	AktDof36	0.60553	1.66671	0.363308
AktDof22	AktDof6	0.754683	2.09318	0.360545
AktDof11	AktDof21	0.578695	1.60675	0.360166
AktDof27	AktDof16	0.744652	2.06844	0.360007
AktDof18	AktDof31	0.594376	1.65329	0.35951
AktDof10	AktDof2	0.661718	1.84329	0.358988
AktDof33	AktDof38	0.847045	2.36313	0.358442
AktDof41	AktDof6	0.593442	1.65978	0.357543
AktDof40	AktDof6	0.593442	1.65978	0.357543
AktDof19	AktDof17	0.744199	2.08228	0.357396
AktDof10	AktDof12	0.642826	1.80504	0.356128
AktDof18	AktDof36	0.595755	1.67695	0.35526
AktDof29	AktDof11	0.681077	1.91864	0.354979
AktDof33	AktDof31	0.641235	1.80922	0.354427
AktDof33	AktDof21	0.652832	1.84292	0.354238
AktDof35	AktDof5	0.609557	1.72094	0.3542
AktDof21	AktDof15	0.188064	0.531564	0.353793
AktDof11	AktDof18	0.631958	1.78835	0.353375
AktDof39	AktDof16	0.716759	2.02866	0.353316
AktDof25	AktDof12	0.610985	1.73839	0.351466
AktDof39	AktDof7	0.60656	1.72917	0.35078
AktDof27	AktDof35	0.621637	1.77358	0.350498
AktDof31	AktDof38	0.727578	2.07944	0.349891
AktDof27	AktDof17	0.706645	2.02082	0.349682
AktDof33	AktDof15	0.704038	2.01516	0.349372
AktDof41	AktDof34	0.598594	1.71856	0.348312
AktDof34	AktDof40	0.598594	1.71856	0.348312
AktDof33	AktDof4	0.621057	1.78537	0.347859
AktDof4	AktDof8	0.535667	1.55631	0.344191
AktDof41	AktDof12	0.590346	1.71931	0.343362
AktDof40	AktDof12	0.590346	1.71931	0.343362
AktDof29	AktDof31	0.584273	1.70354	0.342976
AktDof11	AktDof32	0.593892	1.73341	0.342615
AktDof35	AktDof4	0.688829	2.01077	0.342571
AktDof22	AktDof16	0.250082	0.73018	0.342493
AktDof14	AktDof17	0.593194	1.735	0.341899
AktDof11	AktDof1	0.784353	2.30253	0.340649
AktDof11	AktDof17	0.66487	1.95567	0.339971
AktDof10	AktDof7	0.664853	1.96178	0.338903
AktDof29	AktDof10	0.605185	1.79317	0.337494
AktDof5	AktDof16	0.848366	2.51567	0.337232
AktDof13	AktDof12	0.717447	2.13138	0.336611
AktDof10	AktDof36	0.430878	1.28824	0.334471
AktDof22	AktDof9	0.644972	1.93223	0.333796
AktDof32	AktDof31	0.582173	1.74652	0.333333
AktDof33	AktDof27	0.5979	1.79473	0.333143
AktDof18	AktDof6	0.610828	1.83467	0.332936
AktDof11	AktDof25	0.588656	1.76901	0.33276
AktDof9	AktDof38	0.73597	2.21684	0.33199
AktDof9	AktDof5	0.654636	1.97524	0.331421
AktDof9	AktDof6	0.608306	1.83682	0.331174
AktDof24	AktDof7	0.662598	2.00222	0.330932
AktDof11	AktDof12	0.633355	1.91523	0.330694
AktDof3	AktDof1	0.665902	2.01703	0.33014
AktDof5	AktDof8	0.183174	0.555095	0.329987
AktDof14	AktDof27	0.734638	2.23069	0.329332
AktDof34	AktDof26	0.743459	2.26276	0.328563
AktDof27	AktDof8	0.741319	2.2574	0.328395
AktDof13	AktDof7	0.660018	2.01261	0.327941
AktDof21	AktDof16	0.787735	2.40696	0.327274
AktDof14	AktDof16	0.735413	2.25588	0.325999
AktDof27	AktDof7	0.580192	1.78827	0.324442
AktDof34	AktDof1	0.607859	1.87728	0.323798
AktDof29	AktDof16	0.681014	2.10386	0.323698
AktDof6	AktDof12	0.687845	2.14375	0.320861
AktDof39	AktDof24	0.615709	1.92175	0.320389
AktDof18	AktDof3	0.572051	1.78702	0.320115
AktDof27	AktDof21	0.50739	1.58545	0.32003
AktDof14	AktDof32	0.661601	2.07077	0.319496
AktDof7	AktDof6	0.164676	0.515425	0.319496
AktDof3	AktDof7	0.603158	1.90763	0.316182
AktDof14	AktDof39	0.579604	1.83467	0.315917
AktDof14	AktDof29	0.533693	1.69698	0.314496
AktDof27	AktDof12	0.552204	1.77193	0.31164
AktDof1	AktDof12	0.609262	1.95885	0.311031
AktDof15	AktDof5	0.727668	2.3409	0.31085
AktDof28	AktDof17	0.720057	2.31645	0.310845
AktDof39	AktDof18	0.16569	0.53338	0.310641
AktDof15	AktDof26	0.692605	2.23875	0.309371
AktDof22	AktDof19	0.78701	2.54706	0.308987
AktDof41	AktDof3	0.665379	2.15595	0.308625
AktDof3	AktDof40	0.665379	2.15595	0.308625
AktDof1	AktDof6	0.634221	2.05537	0.308568
AktDof11	AktDof4	0.699525	2.27105	0.308019
AktDof17	AktDof6	0.615952	2.00033	0.307925
AktDof39	AktDof30	0.637496	2.07722	0.306899
AktDof25	AktDof31	0.514483	1.67716	0.306758
AktDof14	AktDof1	0.669577	2.18501	0.306441
AktDof32	AktDof38	0.72539	2.36748	0.306398
AktDof37	AktDof5	0.679839	2.22153	0.306023
AktDof4	AktDof21	0.655129	2.15134	0.304522
AktDof33	AktDof14	0.571471	1.8775	0.304379
AktDof29	AktDof28	0.65994	2.17202	0.303837
AktDof5	AktDof31	0.61937	2.03882	0.303788
AktDof22	AktDof29	0.750506	2.47508	0.303225
AktDof34	AktDof36	0.585722	1.93217	0.303142
AktDof39	AktDof8	0.636377	2.09967	0.303084
AktDof5	AktDof3	0.753648	2.48953	0.302728
AktDof25	AktDof16	0.656705	2.17129	0.302449
AktDof14	AktDof5	0.234102	0.774354	0.302319
AktDof39	AktDof6	0.639124	2.11492	0.302197
AktDof13	AktDof3	0.75782	2.5095	0.301981
AktDof15	AktDof32	0.503878	1.66887	0.301929
AktDof14	AktDof13	0.183857	0.609132	0.301834
AktDof27	AktDof15	0.492264	1.63159	0.301709
AktDof28	AktDof8	0.808284	2.67904	0.301707
AktDof32	AktDof30	0.660636	2.19106	0.301514
AktDof39	AktDof25	0.153339	0.509451	0.300988
AktDof21	AktDof31	0.626919	2.08478	0.300713
AktDof11	AktDof15	0.615328	2.04694	0.300609
AktDof22	AktDof33	0.843998	2.8214	0.299142
AktDof34	AktDof32	0.54903	1.83628	0.29899
AktDof33	AktDof39	0.593912	1.99114	0.298278
AktDof34	AktDof38	0.663711	2.22852	0.297825
AktDof29	AktDof34	0.31309	1.05331	0.297243
AktDof31	AktDof12	0.501044	1.69102	0.296297
AktDof30	AktDof19	0.733118	2.4745	0.296269
AktDof39	AktDof2	0.667249	2.25255	0.29622
AktDof23	AktDof17	0.234439	0.796383	0.29438
AktDof36	AktDof17	0.643725	2.18772	0.294245
AktDof39	AktDof32	0.435407	1.48622	0.292962
AktDof19	AktDof6	0.626459	2.1422	0.292437
AktDof11	AktDof38	0.833187	2.85142	0.292201
AktDof27	AktDof13	0.750851	2.57172	0.291964
AktDof14	AktDof41	0.55868	1.91864	0.291186
AktDof14	AktDof40	0.55868	1.91864	0.291186
AktDof24	AktDof28	0.481683	1.65546	0.290967
AktDof9	AktDof18	0.380306	1.30707	0.29096
AktDof39	AktDof34	0.601824	2.06876	0.29091
AktDof34	AktDof31	0.543513	1.875	0.289874
AktDof14	AktDof24	0.757519	2.63493	0.287491
AktDof14	AktDof21	0.765355	2.66531	0.287154
AktDof31	AktDof16	0.660101	2.30433	0.286461
AktDof5	AktDof36	0.521071	1.81962	0.286363
AktDof9	AktDof15	0.512216	1.79121	0.285961
AktDof34	AktDof20	0.773	2.70523	0.285742
AktDof5	AktDof30	0.649186	2.27294	0.285615
AktDof25	AktDof38	0.726005	2.54354	0.28543
AktDof11	AktDof34	0.561525	1.96986	0.285058
AktDof34	AktDof6	0.568852	1.99694	0.284862
AktDof3	AktDof38	0.751829	2.64477	0.28427
AktDof33	AktDof36	0.575139	2.03178	0.283072
AktDof22	AktDof26	0.22211	0.785263	0.282847
AktDof15	AktDof8	0.693448	2.45602	0.282347
AktDof5	AktDof7	0.625299	2.23326	0.279994
AktDof4	AktDof10	0.588995	2.10406	0.279933
AktDof4	AktDof3	0.74422	2.66007	0.279774
AktDof13	AktDof17	0.544104	1.9469	0.279472
AktDof11	AktDof16	0.645616	2.31379	0.279029
AktDof14	AktDof26	0.848029	3.03983	0.278972
AktDof10	AktDof8	0.657706	2.36159	0.278502
AktDof22	AktDof30	0.672026	2.41794	0.277933
AktDof39	AktDof3	0.719174	2.61493	0.275026
AktDof27	AktDof5	0.622618	2.26406	0.275
AktDof15	AktDof13	0.65882	2.39956	0.274559
AktDof3	AktDof25	0.609052	2.21831	0.274557
AktDof20	AktDof12	0.754847	2.75238	0.274252
AktDof15	AktDof28	0.580873	2.11951	0.274059
AktDof15	AktDof31	0.624097	2.28339	0.27332
AktDof19	AktDof38	0.763524	2.80593	0.272111
AktDof18	AktDof7	0.48446	1.78333	0.271661
AktDof4	AktDof36	0.631749	2.33804	0.270204
AktDof29	AktDof35	0.663127	2.45515	0.270096
AktDof41	AktDof35	0.584616	2.1685	0.269595
AktDof35	AktDof40	0.584616	2.1685	0.269595
AktDof11	AktDof24	0.693986	2.58284	0.268692
AktDof33	AktDof10	0.696805	2.59958	0.268045
AktDof36	AktDof24	0.728193	2.71675	0.268038
AktDof16	AktDof8	0.784237	2.92632	0.267995
AktDof14	AktDof12	0.612275	2.28515	0.267937
AktDof27	AktDof25	0.444815	1.6612	0.267767
AktDof27	AktDof31	0.482493	1.80933	0.26667
AktDof39	AktDof17	0.599367	2.24867	0.266543
AktDof13	AktDof8	0.193278	0.728141	0.265441
AktDof18	AktDof25	0.179284	0.676352	0.265074
AktDof21	AktDof18	0.485661	1.8322	0.26507
AktDof22	AktDof39	0.777964	2.94119	0.264507
AktDof34	AktDof17	0.624605	2.36259	0.264373
AktDof31	AktDof6	0.603793	2.28526	0.264212
AktDof39	AktDof12	0.528454	2.00635	0.263391
AktDof21	AktDof39	0.539085	2.04733	0.263311
AktDof37	AktDof28	0.62169	2.36424	0.262956
AktDof15	AktDof18	0.536235	2.0399	0.262874
AktDof29	AktDof41	0.631419	2.40206	0.262866
AktDof29	AktDof40	0.631419	2.40206	0.262866
AktDof4	AktDof17	0.618979	2.35533	0.2628
AktDof21	AktDof28	0.477741	1.82291	0.262075
AktDof35	AktDof31	0.547707	2.09067	0.261977
AktDof13	AktDof38	0.754973	2.88538	0.261655
AktDof18	AktDof32	0.421641	1.61366	0.261295
AktDof4	AktDof12	0.290279	1.11553	0.260215
AktDof24	AktDof6	0.629092	2.4178	0.260192
AktDof31	AktDof1	0.151281	0.584723	0.258722
AktDof11	AktDof5	0.592769	2.29677	0.258088
AktDof21	AktDof24	0.594279	2.30524	0.257795
AktDof39	AktDof19	0.569988	2.22815	0.255812
AktDof15	AktDof17	0.79404	3.1119	0.255163
AktDof32	AktDof1	0.549262	2.16659	0.253515
AktDof37	AktDof8	0.712473	2.81306	0.253274
AktDof7	AktDof16	0.583868	2.31076	0.252673
AktDof29	AktDof24	0.743586	2.94602	0.252404
AktDof32	AktDof6	0.561982	2.22922	0.252098
AktDof27	AktDof39	0.439112	1.74356	0.251848
AktDof41	AktDof26	0.69266	2.75443	0.251472
AktDof26	AktDof40	0.69266	2.75443	0.251472
AktDof14	AktDof7	0.683787	2.72312	0.251104
AktDof22	AktDof17	0.789279	3.15328	0.250304
AktDof28	AktDof31	0.523683	2.09565	0.249891
AktDof20	AktDof38	0.153862	0.616149	0.249716
AktDof8	AktDof12	0.690216	2.77633	0.248607
AktDof22	AktDof12	0.712959	2.86926	0.248482
AktDof14	AktDof23	0.514467	2.07124	0.248385
AktDof14	AktDof6	0.6485	2.61385	0.248101
AktDof26	AktDof16	0.214854	0.866367	0.247995
AktDof33	AktDof18	0.574366	2.31666	0.247929
AktDof25	AktDof24	0.577988	2.34018	0.246984
AktDof18	AktDof26	0.679671	2.76185	0.246092
AktDof18	AktDof17	0.594072	2.41609	0.245882
AktDof26	AktDof32	0.674399	2.74859	0.245361
AktDof41	AktDof31	0.145966	0.595666	0.245046
AktDof31	AktDof40	0.145966	0.595666	0.245046
AktDof33	AktDof29	0.603435	2.46617	0.244685
AktDof19	AktDof24	0.18866	0.778541	0.242325
AktDof14	AktDof8	0.219238	0.911221	0.240598
AktDof14	AktDof28	0.68325	2.85648	0.239193
AktDof36	AktDof32	0.652021	2.72617	0.239171
AktDof29	AktDof1	0.652078	2.73198	0.238684
AktDof9	AktDof39	0.486492	2.03828	0.238678
AktDof13	AktDof23	0.628084	2.63212	0.238623
AktDof17	AktDof12	0.574627	2.41475	0.237965
AktDof10	AktDof31	0.576099	2.42174	0.237886
AktDof22	AktDof25	0.742352	3.12645	0.237443
AktDof14	AktDof38	0.805104	3.39352	0.237247
AktDof20	AktDof7	0.776703	3.28303	0.236581
AktDof13	AktDof30	0.604346	2.57787	0.234437
AktDof9	AktDof31	0.495187	2.12364	0.233179
AktDof38	AktDof12	0.842408	3.62594	0.232328
AktDof4	AktDof23	0.632184	2.7287	0.23168
AktDof33	AktDof16	0.792044	3.44402	0.229976
AktDof37	AktDof24	0.206163	0.899143	0.229288
AktDof37	AktDof6	0.626645	2.73529	0.229096
AktDof18	AktDof8	0.668222	2.95951	0.225788
AktDof35	AktDof2	0.229198	1.01624	0.225535
AktDof26	AktDof12	0.690004	3.07384	0.224476
AktDof17	AktDof38	0.688589	3.07232	0.224127
AktDof27	AktDof11	0.650863	2.90719	0.22388
AktDof27	AktDof2	0.639073	2.86588	0.222994
AktDof22	AktDof21	0.648004	2.91526	0.22228
AktDof26	AktDof25	0.729562	3.28464	0.222113
AktDof13	AktDof25	0.704736	3.18142	0.221516
AktDof36	AktDof8	0.640565	2.89339	0.221389
AktDof19	AktDof31	0.47756	2.16908	0.220167
AktDof38	AktDof6	0.71919	3.27491	0.219606
AktDof37	AktDof41	0.662791	3.02663	0.218987
AktDof37	AktDof40	0.662791	3.02663	0.218987
AktDof35	AktDof23	0.622438	2.855	0.218017
AktDof27	AktDof10	0.689064	3.1618	0.217934
AktDof4	AktDof32	0.547504	2.51877	0.21737
AktDof21	AktDof32	0.47364	2.17993	0.217273
AktDof27	AktDof32	0.089998	0.415907	0.216389
AktDof13	AktDof16	0.813869	3.76195	0.216342
AktDof15	AktDof34	0.519779	2.40307	0.216298
AktDof37	AktDof34	0.672142	3.10804	0.216259
AktDof18	AktDof38	0.890335	4.11911	0.216147
AktDof21	AktDof12	0.618459	2.87357	0.215223
AktDof10	AktDof25	0.626525	2.91615	0.214847
AktDof29	AktDof26	0.630781	2.9364	0.214815
AktDof33	AktDof3	0.733408	3.42013	0.214439
AktDof23	AktDof6	0.544785	2.54489	0.21407
AktDof37	AktDof30	0.634365	2.97571	0.213181
AktDof27	AktDof20	0.736977	3.49822	0.210672
AktDof18	AktDof1	0.577147	2.74074	0.210581
AktDof29	AktDof32	0.568918	2.70819	0.210073
AktDof32	AktDof28	0.086197	0.410671	0.209894
AktDof27	AktDof28	0.100919	0.482635	0.2091
AktDof4	AktDof2	0.503674	2.40934	0.209051
AktDof33	AktDof32	0.47628	2.28009	0.208887
AktDof26	AktDof8	0.743895	3.5653	0.208649
AktDof33	AktDof13	0.5875	2.8209	0.208267
AktDof33	AktDof28	0.612841	2.96002	0.20704
AktDof41	AktDof5	0.721144	3.49047	0.206604
AktDof5	AktDof40	0.721144	3.49047	0.206604
AktDof14	AktDof9	0.595018	2.89461	0.205561
AktDof11	AktDof31	0.617147	3.00488	0.205382
AktDof41	AktDof18	0.556129	2.71007	0.205208
AktDof18	AktDof40	0.556129	2.71007	0.205208
AktDof18	AktDof24	0.642025	3.13568	0.204748
AktDof27	AktDof23	0.656853	3.20834	0.204733
AktDof18	AktDof2	0.596086	2.93279	0.203249
AktDof29	AktDof5	0.674236	3.32311	0.202893
AktDof32	AktDof8	0.637724	3.14486	0.202783
AktDof7	AktDof38	0.656026	3.23892	0.202545
AktDof37	AktDof3	0.709619	3.51381	0.201951
AktDof5	AktDof19	0.733589	3.64097	0.201481
AktDof5	AktDof32	0.576002	2.86657	0.200937
AktDof37	AktDof19	0.124271	0.618887	0.200798
AktDof13	AktDof34	0.673796	3.3597	0.200552
AktDof21	AktDof7	0.375925	1.87945	0.200019
AktDof5	AktDof10	0.759272	3.7972	0.199956
AktDof37	AktDof17	0.675685	3.42703	0.197163
AktDof41	AktDof28	0.53747	2.72851	0.196983
AktDof28	AktDof40	0.53747	2.72851	0.196983
AktDof4	AktDof19	0.578357	2.939	0.196787
AktDof32	AktDof24	0.693419	3.52548	0.196688
AktDof31	AktDof17	0.461231	2.35557	0.195804
AktDof34	AktDof25	0.604083	3.08666	0.195708
AktDof22	AktDof28	0.776001	3.97128	0.195403
AktDof35	AktDof10	0.660362	3.38686	0.194978
AktDof26	AktDof28	0.779014	4.02097	0.193738
AktDof27	AktDof38	0.86728	4.49846	0.192795
AktDof24	AktDof16	0.792391	4.12226	0.192222
AktDof19	AktDof7	0.714104	3.7284	0.191531
AktDof25	AktDof17	0.631337	3.29757	0.191455
AktDof27	AktDof6	0.637808	3.34457	0.1907
AktDof15	AktDof39	0.443791	2.32891	0.190558
AktDof37	AktDof1	0.647375	3.40339	0.190215
AktDof41	AktDof8	0.539533	2.85895	0.188717
AktDof40	AktDof8	0.539533	2.85895	0.188717
AktDof9	AktDof36	0.616756	3.27396	0.188382
AktDof13	AktDof10	0.641568	3.41104	0.188086
AktDof34	AktDof23	0.632057	3.38479	0.186734
AktDof23	AktDof8	0.543541	2.92732	0.185679
AktDof36	AktDof28	0.661682	3.56434	0.18564
AktDof36	AktDof12	0.59449	3.20983	0.185209
AktDof28	AktDof38	0.689222	3.72239	0.185156
AktDof2	AktDof8	0.673861	3.64983	0.184628
AktDof29	AktDof23	0.588212	3.19942	0.18385
AktDof21	AktDof25	0.507176	2.7704	0.183069
AktDof14	AktDof35	0.689534	3.77037	0.182882
AktDof28	AktDof12	0.597249	3.33199	0.179247
AktDof32	AktDof17	0.642983	3.6108	0.178072
AktDof41	AktDof36	0.587953	3.3214	0.177019
AktDof36	AktDof40	0.587953	3.3214	0.177019
AktDof33	AktDof19	0.597487	3.38164	0.176685
AktDof13	AktDof1	0.611757	3.5061	0.174484
AktDof29	AktDof9	0.668192	3.83721	0.174135
AktDof41	AktDof16	0.571508	3.289	0.173763
AktDof40	AktDof16	0.571508	3.289	0.173763
AktDof15	AktDof20	0.759768	4.3765	0.173602
AktDof14	AktDof25	0.660352	3.8126	0.173202
AktDof11	AktDof36	0.610395	3.54059	0.172399
AktDof29	AktDof6	0.600794	3.49703	0.171801
AktDof14	AktDof3	0.692676	4.03319	0.171744
AktDof4	AktDof30	0.619091	3.63511	0.170309
AktDof31	AktDof8	0.665988	3.95475	0.168402
AktDof36	AktDof7	0.69138	4.10665	0.168356
AktDof39	AktDof36	0.590089	3.58891	0.16442
AktDof3	AktDof24	0.653617	3.99226	0.163721
AktDof18	AktDof16	0.693033	4.28608	0.161694
AktDof37	AktDof31	0.582682	3.67896	0.158382
AktDof24	AktDof38	0.843958	5.39954	0.156302
AktDof26	AktDof38	0.366449	2.34916	0.155992
AktDof29	AktDof36	0.594334	3.84964	0.154387
AktDof32	AktDof23	0.546259	3.57578	0.152766
AktDof29	AktDof12	0.566201	3.7363	0.15154
AktDof27	AktDof29	0.570831	3.8001	0.150215
AktDof14	AktDof15	0.627862	4.2071	0.149239
AktDof22	AktDof20	0.456673	3.22071	0.141792
AktDof22	AktDof27	0.779276	5.53426	0.140809
AktDof33	AktDof7	0.559221	3.97588	0.140653
AktDof39	AktDof13	0.512242	3.67467	0.139398
AktDof37	AktDof32	0.577022	4.15915	0.138736
AktDof7	AktDof8	0.67054	5.01158	0.133798
AktDof36	AktDof1	0.608753	4.6041	0.13222
AktDof11	AktDof10	0.555452	4.2071	0.132027
AktDof3	AktDof30	0.278785	2.1189	0.13157
AktDof23	AktDof1	0.511888	3.94923	0.129617
AktDof9	AktDof23	0.634113	4.90019	0.129406
AktDof10	AktDof20	0.72254	5.62207	0.128518
AktDof29	AktDof7	0.608493	4.78178	0.127252
AktDof20	AktDof26	0.405637	3.21669	0.126104
AktDof36	AktDof2	0.530213	5.00592	0.105917
AktDof4	AktDof9	0.470493	4.46988	0.105259
AktDof7	AktDof17	0.55942	5.97024	0.093701
AktDof35	AktDof20	0.350056	4.89597	0.071499
AktDof41	AktDof1	0	0.007722	0
AktDof1	AktDof40	0	0.007722	0
