# Supplementary material for: Identification of Photoperiod- and Phytohormone-Responsive DNA-Binding One Zinc Finger (Dof) Transcription Factors in Akebia trifoliata via Genome-Wide Expression Analysis
Source: Int J Mol Sci. 2023 Mar 4;24(5):4973. doi: 10.3390/ijms24054973 (PMC10002981; doi:10.3390/ijms24054973)
Supplement: Supplementary file 1 [file ijms-24-04973-s001.zip › Table S3 Interspecies collinearity of AktDofs.xlsx]

## Sheet: Summary Table
Table S3: Interspecies collinearity of AktDofs
	Basal eudicot	Bore dicots			Monocots
gene ID	P. somniferum	A. thaliana	C. arabica	M. domestica	B. distachyon	S. viridis	Z. mays	Total
AktDof37	2	4	4	5	4	4	7	30
AktDof24	2	4	4	5	4	4	7	30
AktDof19	2	4	4	5	3	4	3	25
AktDof27	2	5	5	5	0	0	0	17
AktDof16	4	4	4	5	0	0	0	17
AktDof26	2	3	4	5	0	0	0	14
AktDof32	0	4	5	5	0	0	0	14
AktDof28	1	3	4	5	0	0	0	13
AktDof17	2	1	2	2	1	3	2	13
AktDof5	5	0	1	2	1	1	2	12
AktDof4	2	0	3	2	1	2	1	11
AktDof39	4	3	2	2	0	0	0	11
AktDof9	0	4	5	1	0	0	0	10
AktDof18	4	2	2	2	0	0	0	10
AktDof7	4	0	2	4	0	0	0	10
AktDof2	1	1	2	2	1	2	1	10
AktDof8	3	0	1	2	1	1	2	10
AktDof22	1	1	2	5	0	0	0	9
AktDof10	0	1	2	2	2	1	1	9
AktDof29	4	1	1	2	0	0	0	8
AktDof34	4	1	1	2	0	0	0	8
AktDof25	3	1	2	2	0	0	0	8
AktDof6	4	1	1	2	0	0	0	8
AktDof35	1	2	2	2	0	0	0	7
AktDof20	2	0	0	0	2	2	1	7
AktDof36	0	1	0	2	1	1	2	7
AktDof23	2	1	1	2	0	1	0	7
AktDof12	2	0	3	2	0	0	0	7
AktDof15	2	1	1	2	0	0	0	6
AktDof14	5	0	0	0	0	0	0	5
AktDof21	2	0	1	2	0	0	0	5
AktDof13	2	0	1	2	0	0	0	5
AktDof3	2	0	1	2	0	0	0	5
AktDof30	2	0	1	2	0	0	0	5
AktDof31	1	1	1	2	0	0	0	5
AktDof33	2	0	1	1	0	0	0	4
AktDof11	2	0	1	1	0	0	0	4
AktDof1	1	0	1	2	0	0	0	4
AktDof38	2	0	0	0	0	1	1	4
AktDof41	0	0	0	0	0	0	0	0
AktDof40	0	0	0	0	0	0	0	0
Total	86	54	78	98	21	27	30	394
Blue backgroud: collinear with basal eudicot Pink background: collinear with basal eudicot and monocots Yellow background: collinear with basal eudicot and bore dicots

## Sheet: P. somniferum
gene ID of A. trifoliata	gene ID of P. somniferum
AktDof1	rna-XM_026591650.1
AktDof2	rna-XM_026573239.1
AktDof3	rna-XM_026592733.1	rna-XM_026565491.1
AktDof4	rna-XM_026593768.1	rna-XM_026601067.1
AktDof5	rna-XM_026542728.1	rna-XM_026593779.1	rna-XM_026593768.1	rna-XM_026601079.1	rna-XM_026538607.1
AktDof6	rna-XM_026593350.1	rna-XM_026597639.1	rna-XM_026604853.1	rna-XM_026541057.1
AktDof7	rna-XM_026593350.1	rna-XM_026597639.1	rna-XM_026604853.1	rna-XM_026541057.1
AktDof8	rna-XM_026542728.1	rna-XM_026593779.1	rna-XM_026538607.1
AktDof9
AktDof10
AktDof11	rna-XM_026597639.1	rna-XM_026604853.1
AktDof12	rna-XM_026593768.1	rna-XM_026601067.1
AktDof13	rna-XM_026593779.1	rna-XM_026601079.1
AktDof14	rna-XM_026542728.1	rna-XM_026593779.1	rna-XM_026601079.1	rna-XM_026538607.1	rna-XM_026538607.1
AktDof15	rna-XM_026549278.1	rna-XM_026567527.1
AktDof16	rna-XM_026525491.1	rna-XM_026530481.1	rna-XM_026562483.1	rna-XM_026570991.1
AktDof17	rna-XM_026547208.1	rna-XM_026551911.1
AktDof18	rna-XM_026541790.1	rna-XM_026557793.1	rna-XM_026559719.1	rna-XM_026568206.1
AktDof19	rna-XM_026562502.1	rna-XM_026588954.1
AktDof20	rna-XM_026562483.1	rna-XM_026570991.1
AktDof21	rna-XM_026549278.1	rna-XM_026567527.1
AktDof22	rna-XM_026525491.1
AktDof23	rna-XM_026547208.1	rna-XM_026551911.1
AktDof24	rna-XM_026562502.1	rna-XM_026588954.1
AktDof25	rna-XM_026557793.1	rna-XM_026559719.1	rna-XM_026568206.1
AktDof26	rna-XM_026525491.1	rna-XM_026530481.1
AktDof27	rna-XM_026570829.1	rna-XM_026585292.1
AktDof28	rna-XM_026585292.1
AktDof29	rna-XM_026555955.1	rna-XM_026592683.1	rna-XM_026536382.1	rna-XM_026567185.1
AktDof30	rna-XM_026592733.1	rna-XM_026565491.1
AktDof31	rna-XM_026591650.1
AktDof32
AktDof33	rna-XM_026555955.1	rna-XM_026536383.1
AktDof34	rna-XM_026555962.1	rna-XM_026592683.1	rna-XM_026536382.1	rna-XM_026567185.1
AktDof35	rna-XM_026573239.1
AktDof36
AktDof37	rna-XM_026562502.1	rna-XM_026588954.1
AktDof38	rna-XM_026562483.1	rna-XM_026570991.1
AktDof39	rna-XM_026541790.1	rna-XM_026557793.1	rna-XM_026559719.1	rna-XM_026568206.1
AktDof40
AktDof41

## Sheet: A. thaliana
gene ID of A. trifoliata	gene ID of A. thaliana
AktDof1
AktDof2	AT1G29160.1.TAIR10
AktDof3
AktDof4
AktDof5
AktDof6	AT5G65590.1.TAIR10
AktDof7
AktDof8
AktDof9	AT1G64620.1.TAIR10	AT2G46590.2.TAIR10	AT3G61850.4.TAIR10	AT4G00940.1.TAIR10
AktDof10	AT1G21340.1.TAIR10
AktDof11
AktDof12
AktDof13
AktDof14
AktDof15	AT5G62940.1.TAIR10
AktDof16	AT1G69570.1.TAIR10	AT1G26790.1.TAIR10	AT3G47500.1.TAIR10	AT5G62430.1.TAIR10
AktDof17	AT5G60850.1.TAIR10
AktDof18	AT2G28510.1.TAIR10	AT3G45610.1.TAIR10
AktDof19	AT2G28810.1.TAIR10	AT2G37590.1.TAIR10	AT5G60200.1.TAIR10	AT5G02460.1.TAIR10
AktDof20
AktDof21
AktDof22	AT5G39660.1.TAIR10
AktDof23	AT5G60850.1.TAIR10
AktDof24	AT1G07640.3.TAIR10	AT2G28810.1.TAIR10	AT2G37590.1.TAIR10	AT5G02460.1.TAIR10
AktDof25	AT2G28510.1.TAIR10
AktDof26	AT1G26790.1.TAIR10	AT1G69570.1.TAIR10	AT5G39660.1.TAIR10
AktDof27	AT1G64620.1.TAIR10	AT2G46590.2.TAIR10	AT3G61850.4.TAIR10	AT4G24060.1.TAIR10	AT4G00940.1.TAIR10
AktDof28	AT2G46590.2.TAIR10	AT3G61850.4.TAIR10	AT4G24060.1.TAIR10
AktDof29	AT1G28310.2.TAIR10
AktDof30
AktDof31	AT1G51700.1.TAIR10
AktDof32	AT1G64620.1.TAIR10	AT2G46590.2.TAIR10	AT3G61850.4.TAIR10	AT4G24060.1.TAIR10
AktDof33
AktDof34	AT1G28310.2.TAIR10
AktDof35	AT1G29160.1.TAIR10	AT2G34140.1.TAIR10
AktDof36	AT3G52440.1.TAIR10
AktDof37	AT1G07640.3.TAIR10	AT2G28810.1.TAIR10	AT2G37590.1.TAIR10	AT5G02460.1.TAIR10
AktDof38
AktDof39	AT2G28510.1.TAIR10	AT3G45610.1.TAIR10	AT5G60200.1.TAIR10
AktDof40
AktDof41

## Sheet: C. arabica
gene ID of A. trifoliata	gene ID of C. arabica
AktDof1	rna-XM_027270998.1
AktDof2	rna-XM_027245652.1	rna-XM_027259851.1
AktDof3	rna-XM_027255941.1
AktDof4	rna-XM_027222077.1	rna-XM_027235268.1	rna-XM_027238138.1
AktDof5	rna-XM_027222015.1
AktDof6	rna-XM_027218488.1
AktDof7	rna-XM_027218488.1	rna-XM_027222015.1
AktDof8	rna-XM_027222015.1
AktDof9	rna-XM_027247729.1	rna-XM_027254215.1	rna-XM_027259691.1	rna-XM_027224051.1	rna-XM_027227550.1
AktDof10	rna-XM_027233897.1	rna-XM_027237103.1
AktDof11	rna-XM_027218488.1
AktDof12	rna-XM_027222077.1	rna-XM_027235268.1	rna-XM_027238138.1
AktDof13	rna-XM_027222015.1
AktDof14
AktDof15	rna-XM_027267326.1
AktDof16	rna-XM_027267876.1	rna-XM_027270423.1	rna-XM_027219013.1	rna-XM_027241520.1
AktDof17	rna-XM_027268079.1	rna-XM_027270895.1
AktDof18	rna-XM_027252685.1	rna-XM_027230953.1
AktDof19	rna-XM_027231339.1	rna-XM_027248668.1	rna-XM_027255220.1	rna-XM_027213458.1
AktDof20
AktDof21	rna-XM_027267326.1
AktDof22	rna-XM_027270423.1	rna-XM_027241520.1
AktDof23	rna-XM_027268079.1
AktDof24	rna-XM_027231339.1	rna-XM_027248668.1	rna-XM_027255220.1	rna-XM_027213458.1
AktDof25	rna-XM_027252685.1	rna-XM_027230953.1
AktDof26	rna-XM_027267876.1	rna-XM_027270423.1	rna-XM_027219013.1	rna-XM_027241520.1
AktDof27	rna-XM_027247729.1	rna-XM_027259691.1	rna-XM_027254215.1	rna-XM_027224051.1	rna-XM_027227550.1
AktDof28	rna-XM_027247729.1	rna-XM_027254215.1	rna-XM_027259691.1	rna-XM_027224051.1
AktDof29	rna-XM_027249509.1
AktDof30	rna-XM_027255941.1
AktDof31	rna-XM_027270998.1
AktDof32	rna-XM_027247729.1	rna-XM_027259691.1	rna-XM_027254215.1	rna-XM_027224051.1	rna-XM_027227550.1
AktDof33	rna-XM_027249508.1
AktDof34	rna-XM_027249509.1
AktDof35	rna-XM_027245652.1	rna-XM_027259851.1
AktDof36
AktDof37	rna-XM_027231339.1	rna-XM_027248668.1	rna-XM_027255220.1	rna-XM_027213458.1
AktDof38
AktDof39	rna-XM_027252685.1	rna-XM_027230953.1
AktDof40
AktDof41

## Sheet: M. domestica
gene ID of A. trifoliata	gene ID of M. domestica
AktDof1	rna-XM_029108304.1	rna-XM_029097392.1
AktDof2	rna-XM_008373244.3	rna-XM_008385404.3
AktDof3	rna-XM_008347658.3	rna-XM_008367823.3
AktDof4	rna-NM_001328751.1	rna-XM_008354263.3
AktDof5	rna-XM_008341414.3	rna-NM_001328916.1
AktDof6	rna-XM_008394544.2	rna-XM_008363228.3
AktDof7	rna-XM_008394544.2	rna-XM_008341414.3	rna-XM_008363228.3	rna-NM_001328916.1
AktDof8	rna-XM_008341414.3	rna-NM_001328916.1
AktDof9	rna-XM_029105753.1
AktDof10	rna-XM_008340910.3	rna-XM_008375000.3
AktDof11	rna-XM_008363228.3
AktDof12	rna-NM_001328751.1	rna-XM_008354263.3
AktDof13	rna-XM_008341414.3	rna-NM_001328916.1
AktDof14
AktDof15	rna-XM_008366386.3	rna-NM_001329034.1
AktDof16	rna-NM_001328832.1	rna-XM_029107814.1	rna-XM_008352701.3	rna-XM_008369328.3	rna-XM_008341668.3
AktDof17	rna-NM_001328953.1	rna-XM_008362661.3
AktDof18	rna-XM_008359998.3	rna-XM_008387040.3
AktDof19	rna-XM_029101099.1	rna-XM_008359213.3	rna-XM_029101170.1	rna-XM_029105887.1	rna-NM_001328999.1
AktDof20
AktDof21	rna-XM_008366386.3	rna-NM_001329034.1
AktDof22	rna-NM_001328832.1	rna-XM_029107814.1	rna-XM_008352701.3	rna-XM_008369328.3	rna-XM_008341668.3
AktDof23	rna-NM_001328953.1	rna-XM_008362661.3
AktDof24	rna-XM_029101099.1	rna-XM_008359213.3	rna-XM_029101170.1	rna-XM_029105887.1	rna-NM_001328999.1
AktDof25	rna-XM_008359998.3	rna-XM_008387040.3
AktDof26	rna-XM_008358408.3	rna-XM_029107814.1	rna-XM_008352701.3	rna-XM_008369328.3	rna-XM_008341668.3
AktDof27	rna-XM_008345570.3	rna-XM_008375867.3	rna-NM_001328967.1	rna-XM_029105753.1	rna-NM_001329023.1
AktDof28	rna-XM_008345570.3	rna-XM_008375867.3	rna-XM_029105753.1	rna-NM_001328967.1	rna-NM_001329023.1
AktDof29	rna-XM_008373171.3	rna-XM_008385488.3
AktDof30	rna-XM_008347658.3	rna-XM_008367823.3
AktDof31	rna-XM_029108304.1	rna-XM_029097392.1
AktDof32	rna-XM_008345570.3	rna-XM_008375867.3	rna-NM_001328967.1	rna-XM_029105753.1	rna-NM_001329023.1
AktDof33	rna-XM_017326041.2
AktDof34	rna-XM_008373171.3	rna-XM_008385488.3
AktDof35	rna-XM_008373244.3	rna-XM_008385404.3
AktDof36	rna-XM_008388956.3	rna-XM_008393826.2
AktDof37	rna-XM_029101099.1	rna-XM_008359213.3	rna-XM_029101170.1	rna-XM_029105887.1	rna-NM_001328999.1
AktDof38
AktDof39	rna-XM_008359998.3	rna-XM_008387040.3
AktDof40
AktDof41

## Sheet: B. distachyon
gene ID of A. trifoliata	gene ID of B. distachyon
AktDof1
AktDof2	Bradi2g50370.1.v3.2
AktDof3
AktDof4	Bradi1g14570.2.v3.2
AktDof5	Bradi1g07600.1.v3.2
AktDof6
AktDof7
AktDof8	Bradi1g07600.1.v3.2
AktDof9
AktDof10	Bradi2g24040.1.v3.2	Bradi2g55980.1.v3.2
AktDof11
AktDof12
AktDof13
AktDof14
AktDof15
AktDof16
AktDof17	Bradi3g56380.2.v3.2
AktDof18
AktDof19	Bradi1g66597.1.v3.2	Bradi2g37130.1.v3.2	Bradi4g04260.2.v3.2
AktDof20	Bradi2g10640.1.v3.2	Bradi2g09720.1.v3.2
AktDof21
AktDof22
AktDof23
AktDof24	Bradi1g03710.2.v3.2	Bradi1g66597.1.v3.2	Bradi2g37130.1.v3.2	Bradi4g04260.2.v3.2
AktDof25
AktDof26
AktDof27
AktDof28
AktDof29
AktDof30
AktDof31
AktDof32
AktDof33
AktDof34
AktDof35
AktDof36	Bradi2g55980.1.v3.2
AktDof37	Bradi1g03710.2.v3.2	Bradi1g66597.1.v3.2	Bradi2g37130.1.v3.2	Bradi4g04260.2.v3.2
AktDof38
AktDof39
AktDof40
AktDof41

## Sheet: S. viridis
gene ID of A. trifoliata	gene ID of S. viridis
AktDof1
AktDof2	rna-XM_034737532.1	rna-XM_034740516.1
AktDof3
AktDof4	rna-XM_034730116.1	rna-XM_034716245.1
AktDof5	rna-XM_034716091.1
AktDof6
AktDof7
AktDof8	rna-XM_034716091.1
AktDof9
AktDof10	rna-XM_034741291.1
AktDof11
AktDof12
AktDof13
AktDof14
AktDof15
AktDof16
AktDof17	rna-XM_034715745.1	rna-XM_034733886.1	rna-XM_034742754.1
AktDof18
AktDof19	rna-XM_034732052.1	rna-XM_034728020.1	rna-XM_034721407.1	rna-XM_034716918.1
AktDof20	rna-XM_034742106.1	rna-XM_034736756.1
AktDof21
AktDof22
AktDof23	rna-XM_034715745.1
AktDof24	rna-XM_034728020.1	rna-XM_034732052.1	rna-XM_034716918.1	rna-XM_034721407.1
AktDof25
AktDof26
AktDof27
AktDof28
AktDof29
AktDof30
AktDof31
AktDof32
AktDof33
AktDof34
AktDof35
AktDof36	rna-XM_034741291.1
AktDof37	rna-XM_034728020.1	rna-XM_034732052.1	rna-XM_034716918.1	rna-XM_034721407.1
AktDof38	rna-XM_034724522.1
AktDof39
AktDof40
AktDof41

## Sheet: Z. mays
gene ID of A. trifoliata	gene ID of Z. mays
AktDof1
AktDof2	rna-NM_001174396.2
AktDof3
AktDof4	rna-NM_001156011.2
AktDof5	rna-NM_001151154.2	rna-XM_008646250.3
AktDof6
AktDof7
AktDof8	rna-NM_001151154.2	rna-XM_008646250.3
AktDof9
AktDof10	rna-XM_008676561.1
AktDof11
AktDof12
AktDof13
AktDof14
AktDof15
AktDof16
AktDof17	rna-XM_008647960.4	rna-NM_001196716.1
AktDof18
AktDof19	rna-XM_008648559.4	rna-NM_001320922.1	rna-NM_001148068.2
AktDof20	rna-XM_008675696.4
AktDof21
AktDof22
AktDof23
AktDof24	rna-XM_008648559.4	rna-XM_008671385.4	rna-XM_008669869.4	rna-NM_001346839.1	rna-NM_001346856.1	rna-NM_001320922.1	rna-NM_001148068.2
AktDof25
AktDof26
AktDof27
AktDof28
AktDof29
AktDof30
AktDof31
AktDof32
AktDof33
AktDof34
AktDof35
AktDof36	rna-XM_008676561.1	rna-NM_001156857.2
AktDof37	rna-XM_008648559.4	rna-XM_008671385.4	rna-XM_008669869.4	rna-NM_001346856.1	rna-NM_001320922.1	rna-NM_001147445.1	rna-NM_001148068.2
AktDof38	rna-NM_001150092.1
AktDof39
AktDof40
AktDof41
