# Supplementary material for: Identification of Photoperiod- and Phytohormone-Responsive DNA-Binding One Zinc Finger (Dof) Transcription Factors in Akebia trifoliata via Genome-Wide Expression Analysis
Source: Int J Mol Sci. 2023 Mar 4;24(5):4973. doi: 10.3390/ijms24054973 (PMC10002981; doi:10.3390/ijms24054973)
Supplement: Supplementary file 1 [file ijms-24-04973-s001.zip › Table S4 Statistics of cis acting elements.xlsx]

## Sheet: Sheet1
Table S4: Statistics of cis acting elements
gene ID	light responsiveness	anaerobic induction	low-temperature responsiveness	abscisic acid responsiveness	MeJA-responsiveness	gibberellin-responsive element	auxin-responsive element	total
AktDof1	5	4		2	6	1	2	20
AktDof2	8			3	6			17
AktDof3	19	3		10	6	2		40
AktDof4	10			3	4		3	20
AktDof5	13	2		1	2	2		20
AktDof6	7	1		3	4	4		19
AktDof7	7	3		1	2	2		15
AktDof8	12	3	1	2	4		1	23
AktDof9	6	4	1	2		1	2	16
AktDof10	8	2		4	6			20
AktDof11	13	4	1	6		1		25
AktDof12	8	3	1	2	4		4	22
AktDof13	2	4						6
AktDof14	6	4		2	2	1	1	16
AktDof15	9	4	2	2	4	1		22
AktDof16	18	1		10	6		1	36
AktDof17	9	1	1	4		1		16
AktDof18	9			4	10	1		24
AktDof19	11	3		1	2			17
AktDof20	8	2		2	4		1	17
AktDof21	16	4	1	9	8		3	41
AktDof22	12	1			2		1	16
AktDof23	8	2	1	4		2		17
AktDof24	7	6		3		3		19
AktDof25	16	4		9	4	1		34
AktDof26	13	3		3	4	1	1	25
AktDof27	6	3	1	1	2	1		14
AktDof28	10	2		3	4	1	1	21
AktDof29	12	1		1	2	2	1	19
AktDof30	8	3	1	2	2			16
AktDof31	1	3			4	1		9
AktDof32	5	2	1	1	2	1		12
AktDof33	11	1	1	5	6	1		25
AktDof34	14	2		5			1	22
AktDof35	12	2		1	4	2		21
AktDof36	19		1	13		1	1	35
AktDof37	10	1		3				14
AktDof38	10	3		1	8	1		23
AktDof39	14	3		2	2	1		22
AktDof40	9	5		5	6	1	1	27
AktDof41	9	5		5	6	1	1	27
total	410	104	14	140	138	38	26	870

## Sheet: Sheet2
gene ID	element	sequence	start site	length	strand	species	type
AktDof1	G-box	CACGAC	1045	6	-	Zea mays	light responsive element
AktDof1	G-box	CACGTC	1069	6	+	Zea mays	light responsive element
AktDof1	G-box	CACGTC	1387	6	-	Zea mays	light responsive element
AktDof1	GT1-motif	GGTTAAT	1130	7	+	Avena sativa	light responsive element
AktDof1	chs-CMA1a	TTACTTAA	1169	8	-	Daucus carota	light responsive element
AktDof1	GARE-motif	TCTGTTG	1635	7	+	Brassica oleracea	gibberellin-responsive element
AktDof1	CGTCA-motif	CGTCA	882	5	-	Hordeum vulgare	cis-acting regulatory element involved in the MeJA-responsiveness
AktDof1	CGTCA-motif	CGTCA	1071	5	+	Hordeum vulgare	cis-acting regulatory element involved in the MeJA-responsiveness
AktDof1	CGTCA-motif	CGTCA	1487	5	-	Hordeum vulgare	cis-acting regulatory element involved in the MeJA-responsiveness
AktDof1	TGACG-motif	TGACG	882	5	+	Hordeum vulgare	cis-acting regulatory element involved in the MeJA-responsiveness
AktDof1	TGACG-motif	TGACG	1071	5	-	Hordeum vulgare	cis-acting regulatory element involved in the MeJA-responsiveness
AktDof1	TGACG-motif	TGACG	1487	5	+	Hordeum vulgare	cis-acting regulatory element involved in the MeJA-responsiveness
AktDof1	ARE	AAACCA	493	6	+	Zea mays	cis-acting regulatory element essential for the anaerobic induction
AktDof1	ARE	AAACCA	619	6	-	Zea mays	cis-acting regulatory element essential for the anaerobic induction
AktDof1	ARE	AAACCA	1837	6	+	Zea mays	cis-acting regulatory element essential for the anaerobic induction
AktDof1	ARE	AAACCA	1960	6	+	Zea mays	cis-acting regulatory element essential for the anaerobic induction
AktDof1	ABRE	ACGTG	1069	5	-	Arabidopsis thaliana	cis-acting element involved in the abscisic acid responsiveness
AktDof1	ABRE	ACGTG	1388	5	+	Arabidopsis thaliana	cis-acting element involved in the abscisic acid responsiveness
AktDof1	TGA-element	AACGAC	262	6	+	Brassica oleracea	auxin-responsive element
AktDof1	TGA-element	AACGAC	1050	6	-	Brassica oleracea	auxin-responsive element
AktDof2	G-box	CACGTC	1518	6	+	Zea mays	light responsive element
AktDof2	G-box	TACGTG	1545	6	-	Arabidopsis thaliana	light responsive element
AktDof2	G-Box	CACGTT	1401	6	-	Pisum sativum	light responsive element
AktDof2	GT1-motif	GTGTGTGAA	1226	9	-	Solanum tuberosum	light responsive element
AktDof2	MRE	AACCTAA	348	7	+	Petroselinum crispum	light responsive element
AktDof2	TCT-motif	TCTTAC	1306	6	-	Arabidopsis thaliana	light responsive element
AktDof2	TCT-motif	TCTTAC	1646	6	+	Arabidopsis thaliana	light responsive element
AktDof2	chs-CMA1a	TTACTTAA	788	8	+	Daucus carota	light responsive element
AktDof2	CGTCA-motif	CGTCA	1520	5	+	Hordeum vulgare	cis-acting regulatory element involved in the MeJA-responsiveness
AktDof2	CGTCA-motif	CGTCA	1633	5	+	Hordeum vulgare	cis-acting regulatory element involved in the MeJA-responsiveness
AktDof2	CGTCA-motif	CGTCA	1656	5	-	Hordeum vulgare	cis-acting regulatory element involved in the MeJA-responsiveness
AktDof2	TGACG-motif	TGACG	1520	5	-	Hordeum vulgare	cis-acting regulatory element involved in the MeJA-responsiveness
AktDof2	TGACG-motif	TGACG	1633	5	-	Hordeum vulgare	cis-acting regulatory element involved in the MeJA-responsiveness
AktDof2	TGACG-motif	TGACG	1656	5	+	Hordeum vulgare	cis-acting regulatory element involved in the MeJA-responsiveness
AktDof2	ABRE	ACGTG	1402	5	+	Arabidopsis thaliana	cis-acting element involved in the abscisic acid responsiveness
AktDof2	ABRE	ACGTG	1518	5	-	Arabidopsis thaliana	cis-acting element involved in the abscisic acid responsiveness
AktDof2	ABRE	ACGTG	1545	5	-	Arabidopsis thaliana	cis-acting element involved in the abscisic acid responsiveness
AktDof3	G-Box	CACGTG	163	6	+	Pisum sativum	light responsive element
AktDof3	G-Box	CACGTG	205	6	+	Pisum sativum	light responsive element
AktDof3	G-Box	CACGTG	1394	6	-	Pisum sativum	light responsive element
AktDof3	G-Box	CACGTG	1633	6	-	Pisum sativum	light responsive element
AktDof3	G-Box	CACGTT	1802	6	+	Pisum sativum	light responsive element
AktDof3	G-box	ACACGTGT	162	8	+	Brassica napus	light responsive element
AktDof3	G-box	CACGTG	163	6	+	Arabidopsis thaliana	light responsive element
AktDof3	G-box	CACGTG	205	6	+	Arabidopsis thaliana	light responsive element
AktDof3	G-box	CACGAC	916	6	-	Zea mays	light responsive element
AktDof3	G-box	CACGAC	1324	6	+	Zea mays	light responsive element
AktDof3	G-box	CACGTG	1394	6	-	Arabidopsis thaliana	light responsive element
AktDof3	G-box	GCCACGTGGA	1631	9	-	Arabidopsis thaliana	light responsive element
AktDof3	G-box	ACACGTG(G/t)CACC	1632	10.5	+	Lycopersicon esculentum	light responsive element
AktDof3	G-box	CACGTG	1633	6	-	Arabidopsis thaliana	light responsive element
AktDof3	GATA-motif	GATAGGA	434	7	-	Arabidopsis thaliana	light responsive element
AktDof3	GATA-motif	AAGGATAAGG	1850	9	-	Solanum tuberosum	light responsive element
AktDof3	chs-CMA1a	TTACTTAA	1695	8	-	Daucus carota	light responsive element
AktDof3	TCT-motif	TCTTAC	219	6	+	Arabidopsis thaliana	light responsive element
AktDof3	TCT-motif	TCTTAC	907	6	+	Arabidopsis thaliana	light responsive element
AktDof3	TATC-box	TATCCCA	1210	7	+	Oryza sativa	gibberellin-responsive element
AktDof3	P-box	CCTTTTG	1587	7	+	Oryza sativa	gibberellin-responsive element
AktDof3	TGACG-motif	TGACG	1048	5	-	Hordeum vulgare	cis-acting regulatory element involved in the MeJA-responsiveness
AktDof3	TGACG-motif	TGACG	1196	5	+	Hordeum vulgare	cis-acting regulatory element involved in the MeJA-responsiveness
AktDof3	TGACG-motif	TGACG	1300	5	+	Hordeum vulgare	cis-acting regulatory element involved in the MeJA-responsiveness
AktDof3	CGTCA-motif	CGTCA	1048	5	+	Hordeum vulgare	cis-acting regulatory element involved in the MeJA-responsiveness
AktDof3	CGTCA-motif	CGTCA	1196	5	-	Hordeum vulgare	cis-acting regulatory element involved in the MeJA-responsiveness
AktDof3	CGTCA-motif	CGTCA	1300	5	-	Hordeum vulgare	cis-acting regulatory element involved in the MeJA-responsiveness
AktDof3	ARE	AAACCA	632	6	+	Zea mays	cis-acting regulatory element essential for the anaerobic induction
AktDof3	ARE	AAACCA	1437	6	+	Zea mays	cis-acting regulatory element essential for the anaerobic induction
AktDof3	ARE	AAACCA	1880	6	+	Zea mays	cis-acting regulatory element essential for the anaerobic induction
AktDof3	ABRE	CACGTG	163	6	+	Arabidopsis thaliana	cis-acting element involved in the abscisic acid responsiveness
AktDof3	ABRE	ACGTG	164	5	+	Arabidopsis thaliana	cis-acting element involved in the abscisic acid responsiveness
AktDof3	ABRE	CACGTG	205	6	+	Arabidopsis thaliana	cis-acting element involved in the abscisic acid responsiveness
AktDof3	ABRE	ACGTG	206	5	+	Arabidopsis thaliana	cis-acting element involved in the abscisic acid responsiveness
AktDof3	ABRE	CACGTG	1394	6	-	Arabidopsis thaliana	cis-acting element involved in the abscisic acid responsiveness
AktDof3	ABRE	ACGTG	1395	5	+	Arabidopsis thaliana	cis-acting element involved in the abscisic acid responsiveness
AktDof3	ABRE	GACACGTGGC	1631	9	-	Triticum aestivum	cis-acting element involved in the abscisic acid responsiveness
AktDof3	ABRE	CACGTG	1633	6	-	Arabidopsis thaliana	cis-acting element involved in the abscisic acid responsiveness
AktDof3	ABRE	ACGTG	1634	5	+	Arabidopsis thaliana	cis-acting element involved in the abscisic acid responsiveness
AktDof3	ABRE	ACGTG	1802	5	-	Arabidopsis thaliana	cis-acting element involved in the abscisic acid responsiveness
AktDof4	G-Box	CACGTG	1600	6	-	Pisum sativum	light responsive element
AktDof4	G-box	CACGAC	897	6	-	Zea mays	light responsive element
AktDof4	G-box	CACGTG	1600	6	-	Arabidopsis thaliana	light responsive element
AktDof4	G-box	CACGTC	1627	6	-	Zea mays	light responsive element
AktDof4	GT1-motif	GGTTAAT	1562	7	-	Avena sativa	light responsive element
AktDof4	GT1-motif	GGTTAA	1563	6	-	Arabidopsis thaliana	light responsive element
AktDof4	TCT-motif	TCTTAC	1112	6	+	Arabidopsis thaliana	light responsive element
AktDof4	TCT-motif	TCTTAC	1252	6	+	Arabidopsis thaliana	light responsive element
AktDof4	AE-box	AGAAACTT	1040	8	-	Arabidopsis thaliana	light responsive element
AktDof4	AE-box	AGAAACTT	1292	8	-	Arabidopsis thaliana	light responsive element
AktDof4	TGACG-motif	TGACG	891	5	-	Hordeum vulgare	cis-acting regulatory element involved in the MeJA-responsiveness
AktDof4	TGACG-motif	TGACG	1626	5	+	Hordeum vulgare	cis-acting regulatory element involved in the MeJA-responsiveness
AktDof4	CGTCA-motif	CGTCA	891	5	+	Hordeum vulgare	cis-acting regulatory element involved in the MeJA-responsiveness
AktDof4	CGTCA-motif	CGTCA	1626	5	-	Hordeum vulgare	cis-acting regulatory element involved in the MeJA-responsiveness
AktDof4	ABRE	CACGTG	1600	6	-	Arabidopsis thaliana	cis-acting element involved in the abscisic acid responsiveness
AktDof4	ABRE	ACGTG	1601	5	+	Arabidopsis thaliana	cis-acting element involved in the abscisic acid responsiveness
AktDof4	ABRE	ACGTG	1628	5	+	Arabidopsis thaliana	cis-acting element involved in the abscisic acid responsiveness
AktDof4	TGA-element	AACGAC	972	6	-	Brassica oleracea	auxin-responsive element
AktDof4	TGA-box	TGACGTAA	888	8	-	Glycine max	auxin-responsive element
AktDof4	TGA-box	TGACGTAA	888	8	-	Glycine max	auxin-responsive element
AktDof5	ACE	CTAACGTATT	671	9	-	Petroselinum crispum	light responsive element
AktDof5	G-Box	CACGTT	1299	6	-	Pisum sativum	light responsive element
AktDof5	G-box	CACGAC	150	6	+	Zea mays	light responsive element
AktDof5	Sp1	GGGCGG	1078	6	+	Oryza sativa	light responsive element
AktDof5	GT1-motif	GGTTAA	775	6	+	Arabidopsis thaliana	light responsive element
AktDof5	MRE	AACCTAA	415	7	-	Petroselinum crispum	light responsive element
AktDof5	TCT-motif	TCTTAC	878	6	-	Arabidopsis thaliana	light responsive element
AktDof5	LAMP-element	CCTTATCCA	118	9	-	Spinacia oleracea	light responsive element
AktDof5	LAMP-element	CTTTATCA	289	8	+	Pisum sativum	light responsive element
AktDof5	LAMP-element	CTTTATCA	743	8	+	Pisum sativum	light responsive element
AktDof5	I-box	GTATAAGGCC	361	9	+	Larix laricina	light responsive element
AktDof5	GATA-motif	AAGGATAAGG	117	9	+	Solanum tuberosum	light responsive element
AktDof5	GATA-motif	AAGGATAAGG	1931	9	-	Solanum tuberosum	light responsive element
AktDof5	TATC-box	TATCCCA	645	7	-	Oryza sativa	gibberellin-responsive element
AktDof5	P-box	CCTTTTG	749	7	-	Oryza sativa	gibberellin-responsive element
AktDof5	TGACG-motif	TGACG	200	5	-	Hordeum vulgare	cis-acting regulatory element involved in the MeJA-responsiveness
AktDof5	CGTCA-motif	CGTCA	200	5	+	Hordeum vulgare	cis-acting regulatory element involved in the MeJA-responsiveness
AktDof5	ARE	AAACCA	1744	6	-	Zea mays	cis-acting regulatory element essential for the anaerobic induction
AktDof5	ARE	AAACCA	1823	6	+	Zea mays	cis-acting regulatory element essential for the anaerobic induction
AktDof5	ABRE	ACGTG	1300	5	+	Arabidopsis thaliana	cis-acting element involved in the abscisic acid responsiveness
AktDof6	G-Box	CACGTT	116	6	+	Pisum sativum	light responsive element
AktDof6	G-box	TAAACGTG	116	8	-	Brassica oleracea	light responsive element
AktDof6	G-box	CACGAC	1061	6	-	Zea mays	light responsive element
AktDof6	G-box	CACGAC	1151	6	+	Zea mays	light responsive element
AktDof6	G-box	CCACGTAA	1475	8	-	Brassica napus	light responsive element
AktDof6	G-box	TACGTG	1476	6	+	Arabidopsis thaliana	light responsive element
AktDof6	AE-box	AGAAACAA	773	8	-	Arabidopsis thaliana	light responsive element
AktDof6	TATC-box	TATCCCA	1067	7	+	Oryza sativa	gibberellin-responsive element
AktDof6	P-box	CCTTTTG	769	7	+	Oryza sativa	gibberellin-responsive element
AktDof6	GARE-motif	TCTGTTG	476	7	-	Brassica oleracea	gibberellin-responsive element
AktDof6	GARE-motif	TCTGTTG	1602	7	+	Brassica oleracea	gibberellin-responsive element
AktDof6	TGACG-motif	TGACG	69	5	-	Hordeum vulgare	cis-acting regulatory element involved in the MeJA-responsiveness
AktDof6	TGACG-motif	TGACG	1135	5	+	Hordeum vulgare	cis-acting regulatory element involved in the MeJA-responsiveness
AktDof6	CGTCA-motif	CGTCA	69	5	+	Hordeum vulgare	cis-acting regulatory element involved in the MeJA-responsiveness
AktDof6	CGTCA-motif	CGTCA	1135	5	-	Hordeum vulgare	cis-acting regulatory element involved in the MeJA-responsiveness
AktDof6	ARE	AAACCA	228	6	-	Zea mays	cis-acting regulatory element essential for the anaerobic induction
AktDof6	ABRE	ACGTG	116	5	-	Arabidopsis thaliana	cis-acting element involved in the abscisic acid responsiveness
AktDof6	ABRE	ACGTG	1477	5	+	Arabidopsis thaliana	cis-acting element involved in the abscisic acid responsiveness
AktDof6	ABRE	AACCCGG	1557	7	-	Arabidopsis thaliana	cis-acting element involved in the abscisic acid responsiveness
AktDof7	G-box	CAGACGTGGCA	1471	10	+	Nicotiana plumbaginifolia	light responsive element
AktDof7	G-box	CACGTC	1473	6	-	Zea mays	light responsive element
AktDof7	TCT-motif	TCTTAC	221	6	-	Arabidopsis thaliana	light responsive element
AktDof7	I-box	gGATAAGGTG	776	9	+	Zea mays	light responsive element
AktDof7	I-box	AAGATAAGGCT	1772	10	-	Gossypium hirsutum	light responsive element
AktDof7	GATA-motif	GATAGGA	465	7	+	Arabidopsis thaliana	light responsive element
AktDof7	GATA-motif	GATAGGA	1173	7	+	Arabidopsis thaliana	light responsive element
AktDof7	TATC-box	TATCCCA	1803	7	+	Oryza sativa	gibberellin-responsive element
AktDof7	GARE-motif	TCTGTTG	1997	7	-	Brassica oleracea	gibberellin-responsive element
AktDof7	CGTCA-motif	CGTCA	1472	5	-	Hordeum vulgare	cis-acting regulatory element involved in the MeJA-responsiveness
AktDof7	TGACG-motif	TGACG	1472	5	+	Hordeum vulgare	cis-acting regulatory element involved in the MeJA-responsiveness
AktDof7	ARE	AAACCA	438	6	+	Zea mays	cis-acting regulatory element essential for the anaerobic induction
AktDof7	ARE	AAACCA	1617	6	-	Zea mays	cis-acting regulatory element essential for the anaerobic induction
AktDof7	ARE	AAACCA	1854	6	+	Zea mays	cis-acting regulatory element essential for the anaerobic induction
AktDof7	ABRE	ACGTG	1474	5	+	Arabidopsis thaliana	cis-acting element involved in the abscisic acid responsiveness
AktDof8	G-box	CACGTC	1284	6	+	Zea mays	light responsive element
AktDof8	G-box	CACGAC	1424	6	+	Zea mays	light responsive element
AktDof8	G-Box	CACGTT	1712	6	-	Pisum sativum	light responsive element
AktDof8	GT1-motif	GGTTAA	184	6	+	Arabidopsis thaliana	light responsive element
AktDof8	GT1-motif	GGTTAA	451	6	-	Arabidopsis thaliana	light responsive element
AktDof8	GT1-motif	GGTTAA	1771	6	+	Arabidopsis thaliana	light responsive element
AktDof8	I-box	AAGATAAGGCT	629	11	+	Gossypium hirsutum	light responsive element
AktDof8	I-box	AGATAAGG	630	8	+	Triticum aestivum	light responsive element
AktDof8	I-box	gGATAAGGTG	1082	9	+	Zea mays	light responsive element
AktDof8	LAMP-element	CTTTATCA	247	8	-	Pisum sativum	light responsive element
AktDof8	GATA-motif	GATAGGA	500	7	-	Arabidopsis thaliana	light responsive element
AktDof8	GATA-motif	AAGATAAGATT	536	10	+	Arabidopsis thaliana	light responsive element
AktDof8	CGTCA-motif	CGTCA	1286	5	+	Hordeum vulgare	cis-acting regulatory element involved in the MeJA-responsiveness
AktDof8	CGTCA-motif	CGTCA	1893	5	-	Hordeum vulgare	cis-acting regulatory element involved in the MeJA-responsiveness
AktDof8	TGACG-motif	TGACG	1286	5	-	Hordeum vulgare	cis-acting regulatory element involved in the MeJA-responsiveness
AktDof8	TGACG-motif	TGACG	1893	5	+	Hordeum vulgare	cis-acting regulatory element involved in the MeJA-responsiveness
AktDof8	ARE	AAACCA	95	6	-	Zea mays	cis-acting regulatory element essential for the anaerobic induction
AktDof8	ARE	AAACCA	346	6	-	Zea mays	cis-acting regulatory element essential for the anaerobic induction
AktDof8	ARE	AAACCA	925	6	-	Zea mays	cis-acting regulatory element essential for the anaerobic induction
AktDof8	ABRE	ACGTG	1284	5	-	Arabidopsis thaliana	cis-acting element involved in the abscisic acid responsiveness
AktDof8	ABRE	ACGTG	1713	5	+	Arabidopsis thaliana	cis-acting element involved in the abscisic acid responsiveness
AktDof8	LTR	CCGAAA	1543	6	-	Hordeum vulgare	cis-acting element involved in low-temperature responsiveness
AktDof8	TGA-element	AACGAC	1984	6	-	Brassica oleracea	auxin-responsive element
AktDof9	G-box	CACGTG	51	6	+	Arabidopsis thaliana	light responsive element
AktDof9	G-Box	CACGTG	51	6	+	Pisum sativum	light responsive element
AktDof9	Gap-box	CAAATGAA(A/G)A	661	9.5	-	Arabidopsis thaliana	light responsive element
AktDof9	TCT-motif	TCTTAC	1423	6	-	Arabidopsis thaliana	light responsive element
AktDof9	TCCC-motif	TCTCCCT	1724	7	-	Spinacia oleracea	light responsive element
AktDof9	AE-box	AGAAACTT	829	8	-	Arabidopsis thaliana	light responsive element
AktDof9	P-box	CCTTTTG	69	7	-	Oryza sativa	gibberellin-responsive element
AktDof9	ARE	AAACCA	654	6	-	Zea mays	cis-acting regulatory element essential for the anaerobic induction
AktDof9	ARE	AAACCA	1567	6	+	Zea mays	cis-acting regulatory element essential for the anaerobic induction
AktDof9	ARE	AAACCA	1573	6	+	Zea mays	cis-acting regulatory element essential for the anaerobic induction
AktDof9	ARE	AAACCA	1601	6	+	Zea mays	cis-acting regulatory element essential for the anaerobic induction
AktDof9	ABRE	CACGTG	51	6	+	Arabidopsis thaliana	cis-acting element involved in the abscisic acid responsiveness
AktDof9	ABRE	ACGTG	52	5	+	Arabidopsis thaliana	cis-acting element involved in the abscisic acid responsiveness
AktDof9	LTR	CCGAAA	949	6	-	Hordeum vulgare	cis-acting element involved in low-temperature responsiveness
AktDof9	AuxRR-core	GGTCCAT	1037	7	-	Nicotiana tabacum	auxin-responsive element
AktDof9	AuxRR-core	GGTCCAT	1292	7	+	Nicotiana tabacum	auxin-responsive element
AktDof10	ACE	GACACGTATG	1786	9	+	Petroselinum crispum	light responsive element
AktDof10	G-box	GCCACGTGGA	1768	9	-	Arabidopsis thaliana	light responsive element
AktDof10	G-box	CACGTG	1770	6	-	Arabidopsis thaliana	light responsive element
AktDof10	G-Box	CACGTG	1770	6	-	Pisum sativum	light responsive element
AktDof10	G-Box	CACGTT	1821	6	+	Pisum sativum	light responsive element
AktDof10	Sp1	GGGCGG	1854	6	-	Oryza sativa	light responsive element
AktDof10	Gap-box	CAAATGAA(A/G)A	1403	9.5	+	Arabidopsis thaliana	light responsive element
AktDof10	GATA-motif	AAGATAAGATT	54	10	-	Arabidopsis thaliana	light responsive element
AktDof10	CGTCA-motif	CGTCA	364	5	-	Hordeum vulgare	cis-acting regulatory element involved in the MeJA-responsiveness
AktDof10	CGTCA-motif	CGTCA	958	5	+	Hordeum vulgare	cis-acting regulatory element involved in the MeJA-responsiveness
AktDof10	CGTCA-motif	CGTCA	1722	5	+	Hordeum vulgare	cis-acting regulatory element involved in the MeJA-responsiveness
AktDof10	TGACG-motif	TGACG	364	5	+	Hordeum vulgare	cis-acting regulatory element involved in the MeJA-responsiveness
AktDof10	TGACG-motif	TGACG	958	5	-	Hordeum vulgare	cis-acting regulatory element involved in the MeJA-responsiveness
AktDof10	TGACG-motif	TGACG	1722	5	-	Hordeum vulgare	cis-acting regulatory element involved in the MeJA-responsiveness
AktDof10	ARE	AAACCA	1284	6	-	Zea mays	cis-acting regulatory element essential for the anaerobic induction
AktDof10	ARE	AAACCA	1610	6	-	Zea mays	cis-acting regulatory element essential for the anaerobic induction
AktDof10	ABRE	GACACGTGGC	1768	9	-	Triticum aestivum	cis-acting element involved in the abscisic acid responsiveness
AktDof10	ABRE	CACGTG	1770	6	-	Arabidopsis thaliana	cis-acting element involved in the abscisic acid responsiveness
AktDof10	ABRE	ACGTG	1771	5	+	Arabidopsis thaliana	cis-acting element involved in the abscisic acid responsiveness
AktDof10	ABRE	ACGTG	1821	5	-	Arabidopsis thaliana	cis-acting element involved in the abscisic acid responsiveness
AktDof11	G-box	ACACGTGT	272	8	+	Brassica napus	light responsive element
AktDof11	G-box	CACGTG	273	6	+	Arabidopsis thaliana	light responsive element
AktDof11	G-box	ACACGTG(G/t)CACC	500	10.5	-	Lycopersicon esculentum	light responsive element
AktDof11	G-box	GCCACGTGGA	503	9	+	Arabidopsis thaliana	light responsive element
AktDof11	G-box	CACGTG	505	6	+	Arabidopsis thaliana	light responsive element
AktDof11	G-Box	CACGTG	273	6	+	Pisum sativum	light responsive element
AktDof11	G-Box	CACGTG	505	6	+	Pisum sativum	light responsive element
AktDof11	G-Box	CACGTT	1231	6	-	Pisum sativum	light responsive element
AktDof11	Box II	CCACGTGGC	503	9	-	Petroselinum crispum	light responsive element
AktDof11	TCT-motif	TCTTAC	1105	6	-	Arabidopsis thaliana	light responsive element
AktDof11	TCT-motif	TCTTAC	1532	6	+	Arabidopsis thaliana	light responsive element
AktDof11	TCT-motif	TCTTAC	1613	6	+	Arabidopsis thaliana	light responsive element
AktDof11	I-box	cCATATCCAAT	1018	10	-	Flaveria trinervia	light responsive element
AktDof11	P-box	CCTTTTG	1744	7	-	Oryza sativa	gibberellin-responsive element
AktDof11	ARE	AAACCA	861	6	-	Zea mays	cis-acting regulatory element essential for the anaerobic induction
AktDof11	ARE	AAACCA	1078	6	+	Zea mays	cis-acting regulatory element essential for the anaerobic induction
AktDof11	ARE	AAACCA	1361	6	+	Zea mays	cis-acting regulatory element essential for the anaerobic induction
AktDof11	ARE	AAACCA	1469	6	+	Zea mays	cis-acting regulatory element essential for the anaerobic induction
AktDof11	ABRE	CACGTG	273	6	+	Arabidopsis thaliana	cis-acting element involved in the abscisic acid responsiveness
AktDof11	ABRE	ACGTG	274	5	+	Arabidopsis thaliana	cis-acting element involved in the abscisic acid responsiveness
AktDof11	ABRE	CACGTG	505	6	+	Arabidopsis thaliana	cis-acting element involved in the abscisic acid responsiveness
AktDof11	ABRE	ACGTG	506	5	+	Arabidopsis thaliana	cis-acting element involved in the abscisic acid responsiveness
AktDof11	ABRE	TACGGTC	749	7	-	Arabidopsis thaliana	cis-acting element involved in the abscisic acid responsiveness
AktDof11	ABRE	ACGTG	1232	5	+	Arabidopsis thaliana	cis-acting element involved in the abscisic acid responsiveness
AktDof11	LTR	CCGAAA	768	6	+	Hordeum vulgare	cis-acting element involved in low-temperature responsiveness
AktDof12	ACE	GACACGTATG	363	9	+	Petroselinum crispum	light responsive element
AktDof12	ACE	GACACGTATG	1901	9	+	Petroselinum crispum	light responsive element
AktDof12	G-box	CACGTC	663	6	-	Zea mays	light responsive element
AktDof12	G-box	CACGTC	900	6	+	Zea mays	light responsive element
AktDof12	G-box	CACGAC	1539	6	+	Zea mays	light responsive element
AktDof12	G-box	CACGAC	1594	6	-	Zea mays	light responsive element
AktDof12	GA-motif	ATAGATAA	2005	8	+	Arabidopsis thaliana	light responsive element
AktDof12	I-box	atGATAAGGTC	267	10	+	Helianthus annuus	light responsive element
AktDof12	TGACG-motif	TGACG	662	5	+	Hordeum vulgare	cis-acting regulatory element involved in the MeJA-responsiveness
AktDof12	TGACG-motif	TGACG	902	5	-	Hordeum vulgare	cis-acting regulatory element involved in the MeJA-responsiveness
AktDof12	CGTCA-motif	CGTCA	662	5	-	Hordeum vulgare	cis-acting regulatory element involved in the MeJA-responsiveness
AktDof12	CGTCA-motif	CGTCA	902	5	+	Hordeum vulgare	cis-acting regulatory element involved in the MeJA-responsiveness
AktDof12	ARE	AAACCA	430	6	+	Zea mays	cis-acting regulatory element essential for the anaerobic induction
AktDof12	ARE	AAACCA	1796	6	+	Zea mays	cis-acting regulatory element essential for the anaerobic induction
AktDof12	ARE	AAACCA	1996	6	+	Zea mays	cis-acting regulatory element essential for the anaerobic induction
AktDof12	ABRE	ACGTG	664	5	+	Arabidopsis thaliana	cis-acting element involved in the abscisic acid responsiveness
AktDof12	ABRE	ACGTG	900	5	-	Arabidopsis thaliana	cis-acting element involved in the abscisic acid responsiveness
AktDof12	LTR	CCGAAA	1847	6	-	Hordeum vulgare	cis-acting element involved in low-temperature responsiveness
AktDof12	TGA-element	AACGAC	1713	6	+	Brassica oleracea	auxin-responsive element
AktDof12	AuxRR-core	GGTCCAT	274	7	+	Nicotiana tabacum	auxin-responsive element
AktDof12	AuxRR-core	GGTCCAT	1044	7	+	Nicotiana tabacum	auxin-responsive element
AktDof12	AuxRR-core	GGTCCAT	1812	7	+	Nicotiana tabacum	auxin-responsive element
AktDof13	MRE	AACCTAA	871	7	+	Petroselinum crispum	light responsive element
AktDof13	AT1-motif	AATTATTTTTTATT	954	13	+	Solanum tuberosum	light responsive element
AktDof13	ARE	AAACCA	448	6	-	Zea mays	cis-acting regulatory element essential for the anaerobic induction
AktDof13	ARE	AAACCA	1684	6	+	Zea mays	cis-acting regulatory element essential for the anaerobic induction
AktDof13	ARE	AAACCA	1703	6	+	Zea mays	cis-acting regulatory element essential for the anaerobic induction
AktDof13	ARE	AAACCA	1727	6	-	Zea mays	cis-acting regulatory element essential for the anaerobic induction
AktDof14	G-Box	CACGTT	1294	6	+	Pisum sativum	light responsive element
AktDof14	G-box	TACGTG	639	6	-	Arabidopsis thaliana	light responsive element
AktDof14	GT1-motif	GGTTAA	924	6	+	Arabidopsis thaliana	light responsive element
AktDof14	GT1-motif	GGTTAA	1959	6	-	Arabidopsis thaliana	light responsive element
AktDof14	I-box	atGATAAGGTC	95	10	-	Helianthus annuus	light responsive element
AktDof14	AE-box	AGAAACAA	1365	8	+	Arabidopsis thaliana	light responsive element
AktDof14	P-box	CCTTTTG	1380	7	-	Oryza sativa	gibberellin-responsive element
AktDof14	TGACG-motif	TGACG	332	5	-	Hordeum vulgare	cis-acting regulatory element involved in the MeJA-responsiveness
AktDof14	CGTCA-motif	CGTCA	332	5	+	Hordeum vulgare	cis-acting regulatory element involved in the MeJA-responsiveness
AktDof14	ARE	AAACCA	1439	6	+	Zea mays	cis-acting regulatory element essential for the anaerobic induction
AktDof14	ARE	AAACCA	1847	6	+	Zea mays	cis-acting regulatory element essential for the anaerobic induction
AktDof14	ARE	AAACCA	1881	6	-	Zea mays	cis-acting regulatory element essential for the anaerobic induction
AktDof14	ARE	AAACCA	1987	6	-	Zea mays	cis-acting regulatory element essential for the anaerobic induction
AktDof14	ABRE	ACGTG	639	5	-	Arabidopsis thaliana	cis-acting element involved in the abscisic acid responsiveness
AktDof14	ABRE	ACGTG	1294	5	-	Arabidopsis thaliana	cis-acting element involved in the abscisic acid responsiveness
AktDof14	TGA-element	AACGAC	214	6	+	Brassica oleracea	auxin-responsive element
AktDof15	G-box	CACGTC	1664	6	+	Zea mays	light responsive element
AktDof15	G-Box	CACGTT	1369	6	+	Pisum sativum	light responsive element
AktDof15	GT1-motif	GGTTAA	874	6	+	Arabidopsis thaliana	light responsive element
AktDof15	GT1-motif	GGTTAA	1127	6	-	Arabidopsis thaliana	light responsive element
AktDof15	GT1-motif	GGTTAAT	1994	7	-	Avena sativa	light responsive element
AktDof15	GT1-motif	GGTTAA	1995	6	-	Arabidopsis thaliana	light responsive element
AktDof15	MRE	AACCTAA	1150	7	-	Petroselinum crispum	light responsive element
AktDof15	GATA-motif	AAGGATAAGG	1863	9	-	Solanum tuberosum	light responsive element
AktDof15	AE-box	AGAAACAA	196	8	+	Arabidopsis thaliana	light responsive element
AktDof15	TATC-box	TATCCCA	1202	7	-	Oryza sativa	gibberellin-responsive element
AktDof15	CGTCA-motif	CGTCA	1694	5	-	Hordeum vulgare	cis-acting regulatory element involved in the MeJA-responsiveness
AktDof15	CGTCA-motif	CGTCA	1782	5	-	Hordeum vulgare	cis-acting regulatory element involved in the MeJA-responsiveness
AktDof15	TGACG-motif	TGACG	1694	5	+	Hordeum vulgare	cis-acting regulatory element involved in the MeJA-responsiveness
AktDof15	TGACG-motif	TGACG	1782	5	+	Hordeum vulgare	cis-acting regulatory element involved in the MeJA-responsiveness
AktDof15	ARE	AAACCA	174	6	+	Zea mays	cis-acting regulatory element essential for the anaerobic induction
AktDof15	ARE	AAACCA	1476	6	-	Zea mays	cis-acting regulatory element essential for the anaerobic induction
AktDof15	ARE	AAACCA	1578	6	-	Zea mays	cis-acting regulatory element essential for the anaerobic induction
AktDof15	ARE	AAACCA	1818	6	+	Zea mays	cis-acting regulatory element essential for the anaerobic induction
AktDof15	ABRE	ACGTG	1369	5	-	Arabidopsis thaliana	cis-acting element involved in the abscisic acid responsiveness
AktDof15	ABRE	ACGTG	1664	5	-	Arabidopsis thaliana	cis-acting element involved in the abscisic acid responsiveness
AktDof15	LTR	CCGAAA	1043	6	-	Hordeum vulgare	cis-acting element involved in low-temperature responsiveness
AktDof15	LTR	CCGAAA	1618	6	-	Hordeum vulgare	cis-acting element involved in low-temperature responsiveness
AktDof16	G-Box	CACGTG	184	6	+	Pisum sativum	light responsive element
AktDof16	G-Box	CACGTT	191	6	+	Pisum sativum	light responsive element
AktDof16	G-Box	CACGTG	251	6	+	Pisum sativum	light responsive element
AktDof16	G-Box	CACGTT	353	6	-	Pisum sativum	light responsive element
AktDof16	G-box	CACGTC	139	6	-	Zea mays	light responsive element
AktDof16	G-box	ACACGTGT	183	8	+	Brassica napus	light responsive element
AktDof16	G-box	CACGTG	184	6	+	Arabidopsis thaliana	light responsive element
AktDof16	G-box	ACACGTGT	250	8	+	Brassica napus	light responsive element
AktDof16	G-box	CACGTG	251	6	+	Arabidopsis thaliana	light responsive element
AktDof16	G-box	CACGAC	1852	6	-	Zea mays	light responsive element
AktDof16	G-box	CACGTC	1863	6	-	Zea mays	light responsive element
AktDof16	GT1-motif	GGTTAA	553	6	-	Arabidopsis thaliana	light responsive element
AktDof16	MRE	AACCTAA	882	7	-	Petroselinum crispum	light responsive element
AktDof16	GATA-motif	AAGATAAGATT	1255	10	+	Arabidopsis thaliana	light responsive element
AktDof16	GA-motif	ATAGATAA	66	8	+	Arabidopsis thaliana	light responsive element
AktDof16	TCT-motif	TCTTAC	784	6	-	Arabidopsis thaliana	light responsive element
AktDof16	TCT-motif	TCTTAC	1989	6	+	Arabidopsis thaliana	light responsive element
AktDof16	chs-CMA1a	TTACTTAA	503	8	-	Daucus carota	light responsive element
AktDof16	TGACG-motif	TGACG	138	5	+	Hordeum vulgare	cis-acting regulatory element involved in the MeJA-responsiveness
AktDof16	TGACG-motif	TGACG	520	5	+	Hordeum vulgare	cis-acting regulatory element involved in the MeJA-responsiveness
AktDof16	TGACG-motif	TGACG	1862	5	+	Hordeum vulgare	cis-acting regulatory element involved in the MeJA-responsiveness
AktDof16	CGTCA-motif	CGTCA	138	5	-	Hordeum vulgare	cis-acting regulatory element involved in the MeJA-responsiveness
AktDof16	CGTCA-motif	CGTCA	520	5	-	Hordeum vulgare	cis-acting regulatory element involved in the MeJA-responsiveness
AktDof16	CGTCA-motif	CGTCA	1862	5	-	Hordeum vulgare	cis-acting regulatory element involved in the MeJA-responsiveness
AktDof16	ARE	AAACCA	1036	6	-	Zea mays	cis-acting regulatory element essential for the anaerobic induction
AktDof16	ABRE	ACGTG	140	5	+	Arabidopsis thaliana	cis-acting element involved in the abscisic acid responsiveness
AktDof16	ABRE	GACACGTGGC	182	9	+	Triticum aestivum	cis-acting element involved in the abscisic acid responsiveness
AktDof16	ABRE	CACGTG	184	6	+	Arabidopsis thaliana	cis-acting element involved in the abscisic acid responsiveness
AktDof16	ABRE	ACGTG	185	5	+	Arabidopsis thaliana	cis-acting element involved in the abscisic acid responsiveness
AktDof16	ABRE	ACGTG	191	5	-	Arabidopsis thaliana	cis-acting element involved in the abscisic acid responsiveness
AktDof16	ABRE	CACGTG	251	6	+	Arabidopsis thaliana	cis-acting element involved in the abscisic acid responsiveness
AktDof16	ABRE	ACGTG	252	5	+	Arabidopsis thaliana	cis-acting element involved in the abscisic acid responsiveness
AktDof16	ABRE	ACGTG	354	5	+	Arabidopsis thaliana	cis-acting element involved in the abscisic acid responsiveness
AktDof16	ABRE	GCCGCGTGGC	1818	9	+	Oryza sativa	cis-acting element involved in the abscisic acid responsiveness
AktDof16	ABRE	ACGTG	1864	5	+	Arabidopsis thaliana	cis-acting element involved in the abscisic acid responsiveness
AktDof16	TGA-element	AACGAC	1944	6	-	Brassica oleracea	auxin-responsive element
AktDof17	G-box	CAGACGTGGCA	1194	10	+	Nicotiana plumbaginifolia	light responsive element
AktDof17	G-box	CACGTC	1196	6	-	Zea mays	light responsive element
AktDof17	G-box	ACACGTGT	1292	8	-	Brassica napus	light responsive element
AktDof17	G-box	CACGTG	1293	6	-	Arabidopsis thaliana	light responsive element
AktDof17	G-Box	CACGTG	1293	6	-	Pisum sativum	light responsive element
AktDof17	MRE	AACCTAA	87	7	+	Petroselinum crispum	light responsive element
AktDof17	TCCC-motif	TCTCCCT	1513	7	-	Spinacia oleracea	light responsive element
AktDof17	GATA-motif	AAGATAAGATT	968	10	+	Arabidopsis thaliana	light responsive element
AktDof17	GATA-motif	AAGATAAGATT	1647	10	-	Arabidopsis thaliana	light responsive element
AktDof17	P-box	CCTTTTG	768	7	-	Oryza sativa	gibberellin-responsive element
AktDof17	ARE	AAACCA	94	6	-	Zea mays	cis-acting regulatory element essential for the anaerobic induction
AktDof17	ABRE	GACACGTGGC	1194	9	+	Triticum aestivum	cis-acting element involved in the abscisic acid responsiveness
AktDof17	ABRE	ACGTG	1197	5	+	Arabidopsis thaliana	cis-acting element involved in the abscisic acid responsiveness
AktDof17	ABRE	CACGTG	1293	6	-	Arabidopsis thaliana	cis-acting element involved in the abscisic acid responsiveness
AktDof17	ABRE	ACGTG	1294	5	+	Arabidopsis thaliana	cis-acting element involved in the abscisic acid responsiveness
AktDof17	LTR	CCGAAA	1799	6	-	Hordeum vulgare	cis-acting element involved in low-temperature responsiveness
AktDof18	G-box	TCCACGTGGCATT	1643	12	-	Arabidopsis thaliana	light responsive element
AktDof18	G-box	GCCACGTGGA	1646	9	+	Arabidopsis thaliana	light responsive element
AktDof18	G-box	CACGTG	1648	6	-	Arabidopsis thaliana	light responsive element
AktDof18	G-Box	CACGTT	719	6	-	Pisum sativum	light responsive element
AktDof18	G-Box	CACGTG	1648	6	-	Pisum sativum	light responsive element
AktDof18	GT1-motif	GGTTAA	1189	6	+	Arabidopsis thaliana	light responsive element
AktDof18	TCT-motif	TCTTAC	1537	6	-	Arabidopsis thaliana	light responsive element
AktDof18	TCT-motif	TCTTAC	1556	6	-	Arabidopsis thaliana	light responsive element
AktDof18	chs-CMA2a	TCACTTGA	123	8	+	Petroselinum crispum	light responsive element
AktDof18	P-box	CCTTTTG	1575	7	-	Oryza sativa	gibberellin-responsive element
AktDof18	CGTCA-motif	CGTCA	214	5	-	Hordeum vulgare	cis-acting regulatory element involved in the MeJA-responsiveness
AktDof18	CGTCA-motif	CGTCA	773	5	-	Hordeum vulgare	cis-acting regulatory element involved in the MeJA-responsiveness
AktDof18	CGTCA-motif	CGTCA	786	5	+	Hordeum vulgare	cis-acting regulatory element involved in the MeJA-responsiveness
AktDof18	CGTCA-motif	CGTCA	833	5	+	Hordeum vulgare	cis-acting regulatory element involved in the MeJA-responsiveness
AktDof18	CGTCA-motif	CGTCA	904	5	-	Hordeum vulgare	cis-acting regulatory element involved in the MeJA-responsiveness
AktDof18	TGACG-motif	TGACG	214	5	+	Hordeum vulgare	cis-acting regulatory element involved in the MeJA-responsiveness
AktDof18	TGACG-motif	TGACG	773	5	+	Hordeum vulgare	cis-acting regulatory element involved in the MeJA-responsiveness
AktDof18	TGACG-motif	TGACG	786	5	-	Hordeum vulgare	cis-acting regulatory element involved in the MeJA-responsiveness
AktDof18	TGACG-motif	TGACG	833	5	-	Hordeum vulgare	cis-acting regulatory element involved in the MeJA-responsiveness
AktDof18	TGACG-motif	TGACG	904	5	+	Hordeum vulgare	cis-acting regulatory element involved in the MeJA-responsiveness
AktDof18	ABRE	ACGTG	18	5	+	Arabidopsis thaliana	cis-acting element involved in the abscisic acid responsiveness
AktDof18	ABRE	ACGTG	720	5	+	Arabidopsis thaliana	cis-acting element involved in the abscisic acid responsiveness
AktDof18	ABRE	CACGTG	1648	6	-	Arabidopsis thaliana	cis-acting element involved in the abscisic acid responsiveness
AktDof18	ABRE	ACGTG	1649	5	+	Arabidopsis thaliana	cis-acting element involved in the abscisic acid responsiveness
AktDof19	G-box	CCACGTAA	393	8	-	Brassica napus	light responsive element
AktDof19	G-box	TACGTG	394	6	+	Arabidopsis thaliana	light responsive element
AktDof19	G-box	CACGAC	1333	6	+	Zea mays	light responsive element
AktDof19	G-box	CACGAC	1502	6	-	Zea mays	light responsive element
AktDof19	GT1-motif	GGTTAAT	287	7	+	Avena sativa	light responsive element
AktDof19	chs-CMA2a	TCACTTGA	484	8	+	Petroselinum crispum	light responsive element
AktDof19	GATA-motif	GATAGGG	560	7	-	Pisum sativum	light responsive element
AktDof19	GATA-motif	AAGGATAAGG	1911	9	-	Solanum tuberosum	light responsive element
AktDof19	TCT-motif	TCTTAC	1153	6	+	Arabidopsis thaliana	light responsive element
AktDof19	TCCC-motif	TCTCCCT	1470	7	-	Spinacia oleracea	light responsive element
AktDof19	AE-box	AGAAACTT	1797	8	+	Arabidopsis thaliana	light responsive element
AktDof19	CGTCA-motif	CGTCA	489	5	-	Hordeum vulgare	cis-acting regulatory element involved in the MeJA-responsiveness
AktDof19	TGACG-motif	TGACG	489	5	+	Hordeum vulgare	cis-acting regulatory element involved in the MeJA-responsiveness
AktDof19	ARE	AAACCA	1329	6	+	Zea mays	cis-acting regulatory element essential for the anaerobic induction
AktDof19	ARE	AAACCA	1660	6	-	Zea mays	cis-acting regulatory element essential for the anaerobic induction
AktDof19	ARE	AAACCA	1971	6	+	Zea mays	cis-acting regulatory element essential for the anaerobic induction
AktDof19	ABRE	ACGTG	395	5	+	Arabidopsis thaliana	cis-acting element involved in the abscisic acid responsiveness
AktDof20	G-Box	CACGTT	1863	6	+	Pisum sativum	light responsive element
AktDof20	GT1-motif	GGTTAAT	1266	7	-	Avena sativa	light responsive element
AktDof20	GT1-motif	GGTTAA	1267	6	-	Arabidopsis thaliana	light responsive element
AktDof20	GT1-motif	GGTTAA	1598	6	+	Arabidopsis thaliana	light responsive element
AktDof20	MRE	AACCTAA	1115	7	+	Petroselinum crispum	light responsive element
AktDof20	LAMP-element	CCTTATCCA	1678	9	+	Spinacia oleracea	light responsive element
AktDof20	I-box	atGATAAGGTC	195	10	-	Helianthus annuus	light responsive element
AktDof20	GATA-motif	AAGGATAAGG	1672	9	-	Solanum tuberosum	light responsive element
AktDof20	CGTCA-motif	CGTCA	1649	5	+	Hordeum vulgare	cis-acting regulatory element involved in the MeJA-responsiveness
AktDof20	CGTCA-motif	CGTCA	1735	5	-	Hordeum vulgare	cis-acting regulatory element involved in the MeJA-responsiveness
AktDof20	TGACG-motif	TGACG	1649	5	-	Hordeum vulgare	cis-acting regulatory element involved in the MeJA-responsiveness
AktDof20	TGACG-motif	TGACG	1735	5	+	Hordeum vulgare	cis-acting regulatory element involved in the MeJA-responsiveness
AktDof20	ARE	AAACCA	507	6	-	Zea mays	cis-acting regulatory element essential for the anaerobic induction
AktDof20	ARE	AAACCA	1014	6	+	Zea mays	cis-acting regulatory element essential for the anaerobic induction
AktDof20	ABRE	ACGTG	1863	5	-	Arabidopsis thaliana	cis-acting element involved in the abscisic acid responsiveness
AktDof20	ABRE	ACGTG	1884	5	-	Arabidopsis thaliana	cis-acting element involved in the abscisic acid responsiveness
AktDof20	TGA-box	TGACGTAA	1735	8	+	Glycine max	auxin-responsive element
AktDof21	G-Box	CACGTT	361	6	+	Pisum sativum	light responsive element
AktDof21	G-Box	CACGTG	670	6	+	Pisum sativum	light responsive element
AktDof21	G-Box	CACGTG	1312	6	-	Pisum sativum	light responsive element
AktDof21	G-box	CACGAC	75	6	+	Zea mays	light responsive element
AktDof21	G-box	CACGTG	670	6	+	Arabidopsis thaliana	light responsive element
AktDof21	G-box	CACGTC	962	6	-	Zea mays	light responsive element
AktDof21	G-box	CACGTC	1075	6	+	Zea mays	light responsive element
AktDof21	G-box	CACGTG	1312	6	-	Arabidopsis thaliana	light responsive element
AktDof21	G-box	CACGTC	1486	6	+	Zea mays	light responsive element
AktDof21	G-box	CACGTC	1517	6	-	Zea mays	light responsive element
AktDof21	GT1-motif	GGTTAAT	1625	7	+	Avena sativa	light responsive element
AktDof21	GT1-motif	GTGTGTGAA	1833	9	-	Solanum tuberosum	light responsive element
AktDof21	TCCC-motif	TCTCCCT	1089	7	-	Spinacia oleracea	light responsive element
AktDof21	TCT-motif	TCTTAC	660	6	-	Arabidopsis thaliana	light responsive element
AktDof21	TCT-motif	TCTTAC	780	6	+	Arabidopsis thaliana	light responsive element
AktDof21	TCT-motif	TCTTAC	1870	6	+	Arabidopsis thaliana	light responsive element
AktDof21	TGACG-motif	TGACG	961	5	+	Hordeum vulgare	cis-acting regulatory element involved in the MeJA-responsiveness
AktDof21	TGACG-motif	TGACG	1077	5	-	Hordeum vulgare	cis-acting regulatory element involved in the MeJA-responsiveness
AktDof21	TGACG-motif	TGACG	1488	5	-	Hordeum vulgare	cis-acting regulatory element involved in the MeJA-responsiveness
AktDof21	TGACG-motif	TGACG	1516	5	+	Hordeum vulgare	cis-acting regulatory element involved in the MeJA-responsiveness
AktDof21	CGTCA-motif	CGTCA	961	5	-	Hordeum vulgare	cis-acting regulatory element involved in the MeJA-responsiveness
AktDof21	CGTCA-motif	CGTCA	1077	5	+	Hordeum vulgare	cis-acting regulatory element involved in the MeJA-responsiveness
AktDof21	CGTCA-motif	CGTCA	1488	5	+	Hordeum vulgare	cis-acting regulatory element involved in the MeJA-responsiveness
AktDof21	CGTCA-motif	CGTCA	1516	5	-	Hordeum vulgare	cis-acting regulatory element involved in the MeJA-responsiveness
AktDof21	ARE	AAACCA	886	6	-	Zea mays	cis-acting regulatory element essential for the anaerobic induction
AktDof21	ARE	AAACCA	1189	6	+	Zea mays	cis-acting regulatory element essential for the anaerobic induction
AktDof21	ARE	AAACCA	1778	6	+	Zea mays	cis-acting regulatory element essential for the anaerobic induction
AktDof21	ARE	AAACCA	1957	6	-	Zea mays	cis-acting regulatory element essential for the anaerobic induction
AktDof21	ABRE	ACGTG	361	5	-	Arabidopsis thaliana	cis-acting element involved in the abscisic acid responsiveness
AktDof21	ABRE	CACGTG	670	6	+	Arabidopsis thaliana	cis-acting element involved in the abscisic acid responsiveness
AktDof21	ABRE	ACGTG	671	5	+	Arabidopsis thaliana	cis-acting element involved in the abscisic acid responsiveness
AktDof21	ABRE	ACGTG	963	5	+	Arabidopsis thaliana	cis-acting element involved in the abscisic acid responsiveness
AktDof21	ABRE	ACGTG	1075	5	-	Arabidopsis thaliana	cis-acting element involved in the abscisic acid responsiveness
AktDof21	ABRE	CACGTG	1312	6	-	Arabidopsis thaliana	cis-acting element involved in the abscisic acid responsiveness
AktDof21	ABRE	ACGTG	1313	5	+	Arabidopsis thaliana	cis-acting element involved in the abscisic acid responsiveness
AktDof21	ABRE	ACGTG	1486	5	-	Arabidopsis thaliana	cis-acting element involved in the abscisic acid responsiveness
AktDof21	ABRE	ACGTG	1518	5	+	Arabidopsis thaliana	cis-acting element involved in the abscisic acid responsiveness
AktDof21	LTR	CCGAAA	1436	6	-	Hordeum vulgare	cis-acting element involved in low-temperature responsiveness
AktDof21	TGA-element	AACGAC	823	6	+	Brassica oleracea	auxin-responsive element
AktDof21	TGA-element	AACGAC	1547	6	+	Brassica oleracea	auxin-responsive element
AktDof21	TGA-element	AACGAC	1952	6	-	Brassica oleracea	auxin-responsive element
AktDof22	G-box	CACGAC	299	6	+	Zea mays	light responsive element
AktDof22	3-AF1 binding site	TAAGAGAGGAA	889	10	+	Solanum tuberosum	light responsive element
AktDof22	3-AF1 binding site	TAAGAGAGGAA	1927	10	+	Solanum tuberosum	light responsive element
AktDof22	TCT-motif	TCTTAC	725	6	+	Arabidopsis thaliana	light responsive element
AktDof22	TCT-motif	TCTTAC	1347	6	+	Arabidopsis thaliana	light responsive element
AktDof22	LAMP-element	CTTTATCA	1810	8	-	Pisum sativum	light responsive element
AktDof22	I-box	atGATAAGGTC	560	10	-	Helianthus annuus	light responsive element
AktDof22	I-box	gGATAAGGTG	1038	9	-	Zea mays	light responsive element
AktDof22	I-box	AAGATAAGGCT	1066	10	-	Gossypium hirsutum	light responsive element
AktDof22	I-box	AGATAAGG	1068	8	-	Triticum aestivum	light responsive element
AktDof22	GA-motif	ATAGATAA	1337	8	-	Arabidopsis thaliana	light responsive element
AktDof22	GATA-motif	AAGATAAGATT	1066	10	-	Arabidopsis thaliana	light responsive element
AktDof22	CGTCA-motif	CGTCA	338	5	-	Hordeum vulgare	cis-acting regulatory element involved in the MeJA-responsiveness
AktDof22	TGACG-motif	TGACG	338	5	+	Hordeum vulgare	cis-acting regulatory element involved in the MeJA-responsiveness
AktDof22	ARE	AAACCA	549	6	-	Zea mays	cis-acting regulatory element essential for the anaerobic induction
AktDof22	TGA-element	AACGAC	773	6	-	Brassica oleracea	auxin-responsive element
AktDof23	G-Box	CACGTT	1790	6	+	Pisum sativum	light responsive element
AktDof23	G-box	TACGTG	456	6	+	Arabidopsis thaliana	light responsive element
AktDof23	G-box	CACGTC	501	6	+	Zea mays	light responsive element
AktDof23	G-box	TAAACGTG	1790	8	-	Brassica oleracea	light responsive element
AktDof23	MRE	AACCTAA	753	7	-	Petroselinum crispum	light responsive element
AktDof23	I-box	GTATAAGGCC	1869	9	+	Larix laricina	light responsive element
AktDof23	TCT-motif	TCTTAC	1421	6	-	Arabidopsis thaliana	light responsive element
AktDof23	AT1-motif	AATTATTTTTTATT	1145	13	-	Solanum tuberosum	light responsive element
AktDof23	GARE-motif	TCTGTTG	250	7	-	Brassica oleracea	gibberellin-responsive element
AktDof23	P-box	CCTTTTG	1388	7	+	Oryza sativa	gibberellin-responsive element
AktDof23	ARE	AAACCA	327	6	+	Zea mays	cis-acting regulatory element essential for the anaerobic induction
AktDof23	ARE	AAACCA	1019	6	+	Zea mays	cis-acting regulatory element essential for the anaerobic induction
AktDof23	ABRE	TACGTGTC	456	8	+	Oryza sativa	cis-acting element involved in the abscisic acid responsiveness
AktDof23	ABRE	ACGTG	457	5	+	Arabidopsis thaliana	cis-acting element involved in the abscisic acid responsiveness
AktDof23	ABRE	ACGTG	501	5	-	Arabidopsis thaliana	cis-acting element involved in the abscisic acid responsiveness
AktDof23	ABRE	ACGTG	1790	5	-	Arabidopsis thaliana	cis-acting element involved in the abscisic acid responsiveness
AktDof23	LTR	CCGAAA	809	6	-	Hordeum vulgare	cis-acting element involved in low-temperature responsiveness
AktDof24	G-box	CACGTG	1378	6	-	Arabidopsis thaliana	light responsive element
AktDof24	G-Box	CACGTT	1094	6	+	Pisum sativum	light responsive element
AktDof24	G-Box	CACGTG	1378	6	-	Pisum sativum	light responsive element
AktDof24	TCCC-motif	TCTCCCT	1899	7	+	Spinacia oleracea	light responsive element
AktDof24	chs-CMA2a	TCACTTGA	1940	8	-	Petroselinum crispum	light responsive element
AktDof24	GATA-motif	GATAGGG	773	7	+	Pisum sativum	light responsive element
AktDof24	AE-box	AGAAACTT	1786	8	+	Arabidopsis thaliana	light responsive element
AktDof24	TATC-box	TATCCCA	1277	7	+	Oryza sativa	gibberellin-responsive element
AktDof24	TATC-box	TATCCCA	1307	7	+	Oryza sativa	gibberellin-responsive element
AktDof24	P-box	CCTTTTG	808	7	+	Oryza sativa	gibberellin-responsive element
AktDof24	ARE	AAACCA	129	6	-	Zea mays	cis-acting regulatory element essential for the anaerobic induction
AktDof24	ARE	AAACCA	341	6	+	Zea mays	cis-acting regulatory element essential for the anaerobic induction
AktDof24	ARE	AAACCA	369	6	+	Zea mays	cis-acting regulatory element essential for the anaerobic induction
AktDof24	ARE	AAACCA	1163	6	+	Zea mays	cis-acting regulatory element essential for the anaerobic induction
AktDof24	ARE	AAACCA	1169	6	-	Zea mays	cis-acting regulatory element essential for the anaerobic induction
AktDof24	ARE	AAACCA	1967	6	+	Zea mays	cis-acting regulatory element essential for the anaerobic induction
AktDof24	ABRE	ACGTG	1094	5	-	Arabidopsis thaliana	cis-acting element involved in the abscisic acid responsiveness
AktDof24	ABRE	CACGTG	1378	6	-	Arabidopsis thaliana	cis-acting element involved in the abscisic acid responsiveness
AktDof24	ABRE	ACGTG	1379	5	+	Arabidopsis thaliana	cis-acting element involved in the abscisic acid responsiveness
AktDof25	ACE	CTAACGTATT	481	9	-	Petroselinum crispum	light responsive element
AktDof25	G-box	ACACGTGT	373	8	+	Brassica napus	light responsive element
AktDof25	G-box	CACGTG	374	6	+	Arabidopsis thaliana	light responsive element
AktDof25	G-box	CACGTC	423	6	-	Zea mays	light responsive element
AktDof25	G-box	GCCACGTGGA	1627	9	-	Arabidopsis thaliana	light responsive element
AktDof25	G-box	CACGTG	1629	6	-	Arabidopsis thaliana	light responsive element
AktDof25	G-box	CACGTG	1638	6	-	Arabidopsis thaliana	light responsive element
AktDof25	G-box	GCCACGTGGA	1762	9	+	Arabidopsis thaliana	light responsive element
AktDof25	G-box	TACGTG	1958	6	-	Arabidopsis thaliana	light responsive element
AktDof25	G-Box	CACGTG	374	6	+	Pisum sativum	light responsive element
AktDof25	G-Box	CACGTG	1629	6	-	Pisum sativum	light responsive element
AktDof25	G-Box	CACGTG	1638	6	-	Pisum sativum	light responsive element
AktDof25	GT1-motif	GGTTAA	668	6	-	Arabidopsis thaliana	light responsive element
AktDof25	L-box	ATCCCACCTAC	1134	10	-	Petroselinum crispum	light responsive element
AktDof25	TCT-motif	TCTTAC	1443	6	-	Arabidopsis thaliana	light responsive element
AktDof25	Box II	ACACGTAGA	1957	9	+	Arabidopsis thaliana	light responsive element
AktDof25	TATC-box	TATCCCA	1154	7	+	Oryza sativa	gibberellin-responsive element
AktDof25	CGTCA-motif	CGTCA	422	5	-	Hordeum vulgare	cis-acting regulatory element involved in the MeJA-responsiveness
AktDof25	CGTCA-motif	CGTCA	1900	5	+	Hordeum vulgare	cis-acting regulatory element involved in the MeJA-responsiveness
AktDof25	TGACG-motif	TGACG	422	5	+	Hordeum vulgare	cis-acting regulatory element involved in the MeJA-responsiveness
AktDof25	TGACG-motif	TGACG	1900	5	-	Hordeum vulgare	cis-acting regulatory element involved in the MeJA-responsiveness
AktDof25	ARE	AAACCA	330	6	+	Zea mays	cis-acting regulatory element essential for the anaerobic induction
AktDof25	ARE	AAACCA	916	6	+	Zea mays	cis-acting regulatory element essential for the anaerobic induction
AktDof25	ARE	AAACCA	1568	6	+	Zea mays	cis-acting regulatory element essential for the anaerobic induction
AktDof25	ARE	AAACCA	1849	6	-	Zea mays	cis-acting regulatory element essential for the anaerobic induction
AktDof25	ABRE	CACGTG	374	6	+	Arabidopsis thaliana	cis-acting element involved in the abscisic acid responsiveness
AktDof25	ABRE	ACGTG	375	5	+	Arabidopsis thaliana	cis-acting element involved in the abscisic acid responsiveness
AktDof25	ABRE	ACGTG	424	5	+	Arabidopsis thaliana	cis-acting element involved in the abscisic acid responsiveness
AktDof25	ABRE	GCAACGTGTC	998	9	-	Hordeum vulgare	cis-acting element involved in the abscisic acid responsiveness
AktDof25	ABRE	CACGTG	1629	6	-	Arabidopsis thaliana	cis-acting element involved in the abscisic acid responsiveness
AktDof25	ABRE	ACGTG	1630	5	+	Arabidopsis thaliana	cis-acting element involved in the abscisic acid responsiveness
AktDof25	ABRE	CACGTG	1638	6	-	Arabidopsis thaliana	cis-acting element involved in the abscisic acid responsiveness
AktDof25	ABRE	ACGTG	1639	5	+	Arabidopsis thaliana	cis-acting element involved in the abscisic acid responsiveness
AktDof25	ABRE	ACGTG	1958	5	-	Arabidopsis thaliana	cis-acting element involved in the abscisic acid responsiveness
AktDof26	G-box	CACGTG	195	6	+	Arabidopsis thaliana	light responsive element
AktDof26	G-box	CACGTC	1850	6	-	Zea mays	light responsive element
AktDof26	G-Box	CACGTG	195	6	+	Pisum sativum	light responsive element
AktDof26	3-AF1 binding site	TAAGAGAGGAA	1688	10	+	Solanum tuberosum	light responsive element
AktDof26	GT1-motif	GGTTAA	212	6	+	Arabidopsis thaliana	light responsive element
AktDof26	TCT-motif	TCTTAC	254	6	-	Arabidopsis thaliana	light responsive element
AktDof26	I-box	atGATAAGGTC	42	10	+	Helianthus annuus	light responsive element
AktDof26	chs-CMA1a	TTACTTAA	1418	8	+	Daucus carota	light responsive element
AktDof26	TCCC-motif	TCTCCCT	2000	7	-	Spinacia oleracea	light responsive element
AktDof26	GATA-motif	AAGATAAGATT	82	10	-	Arabidopsis thaliana	light responsive element
AktDof26	GATA-motif	AAGATAAGATT	675	10	+	Arabidopsis thaliana	light responsive element
AktDof26	GATA-motif	GATAGGA	1318	7	-	Arabidopsis thaliana	light responsive element
AktDof26	GATA-motif	GATAGGA	1323	7	-	Arabidopsis thaliana	light responsive element
AktDof26	P-box	CCTTTTG	1654	7	-	Oryza sativa	gibberellin-responsive element
AktDof26	CGTCA-motif	CGTCA	327	5	+	Hordeum vulgare	cis-acting regulatory element involved in the MeJA-responsiveness
AktDof26	CGTCA-motif	CGTCA	1849	5	-	Hordeum vulgare	cis-acting regulatory element involved in the MeJA-responsiveness
AktDof26	TGACG-motif	TGACG	327	5	-	Hordeum vulgare	cis-acting regulatory element involved in the MeJA-responsiveness
AktDof26	TGACG-motif	TGACG	1849	5	+	Hordeum vulgare	cis-acting regulatory element involved in the MeJA-responsiveness
AktDof26	ARE	AAACCA	936	6	+	Zea mays	cis-acting regulatory element essential for the anaerobic induction
AktDof26	ARE	AAACCA	1028	6	+	Zea mays	cis-acting regulatory element essential for the anaerobic induction
AktDof26	ARE	AAACCA	1394	6	+	Zea mays	cis-acting regulatory element essential for the anaerobic induction
AktDof26	ABRE	CACGTG	195	6	+	Arabidopsis thaliana	cis-acting element involved in the abscisic acid responsiveness
AktDof26	ABRE	ACGTG	196	5	+	Arabidopsis thaliana	cis-acting element involved in the abscisic acid responsiveness
AktDof26	ABRE	ACGTG	1851	5	+	Arabidopsis thaliana	cis-acting element involved in the abscisic acid responsiveness
AktDof26	TGA-element	AACGAC	1904	6	+	Brassica oleracea	auxin-responsive element
AktDof27	G-box	CACGAC	1060	6	-	Zea mays	light responsive element
AktDof27	G-Box	CACGTT	744	6	+	Pisum sativum	light responsive element
AktDof27	GT1-motif	GGTTAA	84	6	+	Arabidopsis thaliana	light responsive element
AktDof27	TCCC-motif	TCTCCCT	306	7	+	Spinacia oleracea	light responsive element
AktDof27	TCCC-motif	TCTCCCT	1474	7	+	Spinacia oleracea	light responsive element
AktDof27	AE-box	AGAAACAA	727	8	-	Arabidopsis thaliana	light responsive element
AktDof27	P-box	CCTTTTG	574	7	+	Oryza sativa	gibberellin-responsive element
AktDof27	CGTCA-motif	CGTCA	1362	5	-	Hordeum vulgare	cis-acting regulatory element involved in the MeJA-responsiveness
AktDof27	TGACG-motif	TGACG	1362	5	+	Hordeum vulgare	cis-acting regulatory element involved in the MeJA-responsiveness
AktDof27	ARE	AAACCA	526	6	-	Zea mays	cis-acting regulatory element essential for the anaerobic induction
AktDof27	ARE	AAACCA	776	6	-	Zea mays	cis-acting regulatory element essential for the anaerobic induction
AktDof27	ARE	AAACCA	1649	6	+	Zea mays	cis-acting regulatory element essential for the anaerobic induction
AktDof27	ABRE	ACGTG	744	5	-	Arabidopsis thaliana	cis-acting element involved in the abscisic acid responsiveness
AktDof27	LTR	CCGAAA	606	6	-	Hordeum vulgare	cis-acting element involved in low-temperature responsiveness
AktDof28	G-Box	CACGTG	45	6	+	Pisum sativum	light responsive element
AktDof28	G-box	CACGTG	45	6	+	Arabidopsis thaliana	light responsive element
AktDof28	G-box	CACGTC	534	6	+	Zea mays	light responsive element
AktDof28	GT1-motif	GGTTAA	924	6	-	Arabidopsis thaliana	light responsive element
AktDof28	TCCC-motif	TCTCCCT	563	7	+	Spinacia oleracea	light responsive element
AktDof28	TCCC-motif	TCTCCCT	641	7	+	Spinacia oleracea	light responsive element
AktDof28	TCT-motif	TCTTAC	228	6	-	Arabidopsis thaliana	light responsive element
AktDof28	I-box	gGATAAGGTG	1174	9	-	Zea mays	light responsive element
AktDof28	Gap-box	CAAATGAA(A/G)A	1498	9.5	+	Arabidopsis thaliana	light responsive element
AktDof28	AT1-motif	AATTATTTTTTATT	431	13	-	Solanum tuberosum	light responsive element
AktDof28	TATC-box	TATCCCA	1000	7	+	Oryza sativa	gibberellin-responsive element
AktDof28	TGACG-motif	TGACG	361	5	-	Hordeum vulgare	cis-acting regulatory element involved in the MeJA-responsiveness
AktDof28	TGACG-motif	TGACG	531	5	-	Hordeum vulgare	cis-acting regulatory element involved in the MeJA-responsiveness
AktDof28	CGTCA-motif	CGTCA	361	5	+	Hordeum vulgare	cis-acting regulatory element involved in the MeJA-responsiveness
AktDof28	CGTCA-motif	CGTCA	531	5	+	Hordeum vulgare	cis-acting regulatory element involved in the MeJA-responsiveness
AktDof28	ARE	AAACCA	792	6	+	Zea mays	cis-acting regulatory element essential for the anaerobic induction
AktDof28	ARE	AAACCA	1893	6	+	Zea mays	cis-acting regulatory element essential for the anaerobic induction
AktDof28	ABRE	CACGTG	45	6	+	Arabidopsis thaliana	cis-acting element involved in the abscisic acid responsiveness
AktDof28	ABRE	ACGTG	46	5	+	Arabidopsis thaliana	cis-acting element involved in the abscisic acid responsiveness
AktDof28	ABRE	ACGTG	534	5	-	Arabidopsis thaliana	cis-acting element involved in the abscisic acid responsiveness
AktDof28	TGA-element	AACGAC	1391	6	+	Brassica oleracea	auxin-responsive element
AktDof29	GT1-motif	GGTTAA	1357	6	+	Arabidopsis thaliana	light responsive element
AktDof29	GA-motif	ATAGATAA	144	8	-	Arabidopsis thaliana	light responsive element
AktDof29	TCT-motif	TCTTAC	45	6	-	Arabidopsis thaliana	light responsive element
AktDof29	TCT-motif	TCTTAC	723	6	-	Arabidopsis thaliana	light responsive element
AktDof29	TCT-motif	TCTTAC	955	6	-	Arabidopsis thaliana	light responsive element
AktDof29	TCT-motif	TCTTAC	1493	6	-	Arabidopsis thaliana	light responsive element
AktDof29	TCT-motif	TCTTAC	1508	6	+	Arabidopsis thaliana	light responsive element
AktDof29	TCT-motif	TCTTAC	1713	6	+	Arabidopsis thaliana	light responsive element
AktDof29	I-box	GTATAAGGCC	1110	9	-	Larix laricina	light responsive element
AktDof29	GATA-motif	AAGATAAGATT	1267	10	+	Arabidopsis thaliana	light responsive element
AktDof29	AE-box	AGAAACAA	1503	8	-	Arabidopsis thaliana	light responsive element
AktDof29	TATC-box	TATCCCA	1301	7	-	Oryza sativa	gibberellin-responsive element
AktDof29	GARE-motif	TCTGTTG	1823	7	+	Brassica oleracea	gibberellin-responsive element
AktDof29	TGACG-motif	TGACG	1997	5	+	Hordeum vulgare	cis-acting regulatory element involved in the MeJA-responsiveness
AktDof29	CGTCA-motif	CGTCA	1997	5	-	Hordeum vulgare	cis-acting regulatory element involved in the MeJA-responsiveness
AktDof29	ARE	AAACCA	350	6	+	Zea mays	cis-acting regulatory element essential for the anaerobic induction
AktDof29	ABRE	ACGTG	1960	5	-	Arabidopsis thaliana	cis-acting element involved in the abscisic acid responsiveness
AktDof29	TGA-element	AACGAC	1963	6	-	Brassica oleracea	auxin-responsive element
AktDof29	G-box	CACGTC	1960	6	+	Zea mays	light responsive element
AktDof30	G-Box	CACGTG	74	6	+	Pisum sativum	light responsive element
AktDof30	G-box	CACGTG	74	6	+	Arabidopsis thaliana	light responsive element
AktDof30	G-box	CACGAC	598	6	+	Zea mays	light responsive element
AktDof30	GT1-motif	GGTTAAT	539	7	+	Avena sativa	light responsive element
AktDof30	MRE	AACCTAA	860	7	+	Petroselinum crispum	light responsive element
AktDof30	TCCC-motif	TCTCCCT	1935	7	+	Spinacia oleracea	light responsive element
AktDof30	TCT-motif	TCTTAC	1221	6	+	Arabidopsis thaliana	light responsive element
AktDof30	TCT-motif	TCTTAC	1752	6	+	Arabidopsis thaliana	light responsive element
AktDof30	TGACG-motif	TGACG	812	5	-	Hordeum vulgare	cis-acting regulatory element involved in the MeJA-responsiveness
AktDof30	CGTCA-motif	CGTCA	812	5	+	Hordeum vulgare	cis-acting regulatory element involved in the MeJA-responsiveness
AktDof30	ARE	AAACCA	45	6	+	Zea mays	cis-acting regulatory element essential for the anaerobic induction
AktDof30	ARE	AAACCA	271	6	-	Zea mays	cis-acting regulatory element essential for the anaerobic induction
AktDof30	ARE	AAACCA	1714	6	+	Zea mays	cis-acting regulatory element essential for the anaerobic induction
AktDof30	ABRE	CACGTG	74	6	+	Arabidopsis thaliana	cis-acting element involved in the abscisic acid responsiveness
AktDof30	ABRE	ACGTG	75	5	+	Arabidopsis thaliana	cis-acting element involved in the abscisic acid responsiveness
AktDof30	LTR	CCGAAA	88	6	-	Hordeum vulgare	cis-acting element involved in low-temperature responsiveness
AktDof31	AE-box	AGAAACAA	1644	8	-	Arabidopsis thaliana	light responsive element
AktDof31	P-box	CCTTTTG	1063	7	-	Oryza sativa	gibberellin-responsive element
AktDof31	CGTCA-motif	CGTCA	387	5	-	Hordeum vulgare	cis-acting regulatory element involved in the MeJA-responsiveness
AktDof31	CGTCA-motif	CGTCA	501	5	+	Hordeum vulgare	cis-acting regulatory element involved in the MeJA-responsiveness
AktDof31	TGACG-motif	TGACG	387	5	+	Hordeum vulgare	cis-acting regulatory element involved in the MeJA-responsiveness
AktDof31	TGACG-motif	TGACG	501	5	-	Hordeum vulgare	cis-acting regulatory element involved in the MeJA-responsiveness
AktDof31	ARE	AAACCA	495	6	-	Zea mays	cis-acting regulatory element essential for the anaerobic induction
AktDof31	ARE	AAACCA	828	6	-	Zea mays	cis-acting regulatory element essential for the anaerobic induction
AktDof31	ARE	AAACCA	1897	6	+	Zea mays	cis-acting regulatory element essential for the anaerobic induction
AktDof32	G-box	CACGTC	383	6	+	Zea mays	light responsive element
AktDof32	GT1-motif	GGTTAA	686	6	-	Arabidopsis thaliana	light responsive element
AktDof32	GT1-motif	GGTTAA	697	6	+	Arabidopsis thaliana	light responsive element
AktDof32	GT1-motif	GTGTGTGAA	1703	9	+	Solanum tuberosum	light responsive element
AktDof32	I-box	AGATAAGG	1522	8	+	Triticum aestivum	light responsive element
AktDof32	P-box	CCTTTTG	573	7	+	Oryza sativa	gibberellin-responsive element
AktDof32	TGACG-motif	TGACG	385	5	-	Hordeum vulgare	cis-acting regulatory element involved in the MeJA-responsiveness
AktDof32	CGTCA-motif	CGTCA	385	5	+	Hordeum vulgare	cis-acting regulatory element involved in the MeJA-responsiveness
AktDof32	ARE	AAACCA	1687	6	+	Zea mays	cis-acting regulatory element essential for the anaerobic induction
AktDof32	ARE	AAACCA	1994	6	-	Zea mays	cis-acting regulatory element essential for the anaerobic induction
AktDof32	ABRE	ACGTG	383	5	-	Arabidopsis thaliana	cis-acting element involved in the abscisic acid responsiveness
AktDof32	LTR	CCGAAA	1610	6	-	Hordeum vulgare	cis-acting element involved in low-temperature responsiveness
AktDof33	G-box	CACGTG	69	6	+	Arabidopsis thaliana	light responsive element
AktDof33	G-box	TACGTG	449	6	-	Arabidopsis thaliana	light responsive element
AktDof33	G-box	ACACGTG(G/t)CACC	1171	10.5	+	Lycopersicon esculentum	light responsive element
AktDof33	G-Box	CACGTG	69	6	+	Pisum sativum	light responsive element
AktDof33	G-Box	CACGTT	317	6	-	Pisum sativum	light responsive element
AktDof33	GT1-motif	GGTTAAT	1695	7	-	Avena sativa	light responsive element
AktDof33	GT1-motif	GGTTAA	1696	6	-	Arabidopsis thaliana	light responsive element
AktDof33	TCT-motif	TCTTAC	153	6	-	Arabidopsis thaliana	light responsive element
AktDof33	TCT-motif	TCTTAC	960	6	-	Arabidopsis thaliana	light responsive element
AktDof33	TCT-motif	TCTTAC	1347	6	+	Arabidopsis thaliana	light responsive element
AktDof33	GATA-motif	AAGGATAAGG	592	9	-	Solanum tuberosum	light responsive element
AktDof33	TATC-box	TATCCCA	453	7	+	Oryza sativa	gibberellin-responsive element
AktDof33	CGTCA-motif	CGTCA	21	5	+	Hordeum vulgare	cis-acting regulatory element involved in the MeJA-responsiveness
AktDof33	CGTCA-motif	CGTCA	362	5	-	Hordeum vulgare	cis-acting regulatory element involved in the MeJA-responsiveness
AktDof33	CGTCA-motif	CGTCA	1876	5	-	Hordeum vulgare	cis-acting regulatory element involved in the MeJA-responsiveness
AktDof33	TGACG-motif	TGACG	21	5	-	Hordeum vulgare	cis-acting regulatory element involved in the MeJA-responsiveness
AktDof33	TGACG-motif	TGACG	362	5	+	Hordeum vulgare	cis-acting regulatory element involved in the MeJA-responsiveness
AktDof33	TGACG-motif	TGACG	1876	5	+	Hordeum vulgare	cis-acting regulatory element involved in the MeJA-responsiveness
AktDof33	ARE	AAACCA	695	6	-	Zea mays	cis-acting regulatory element essential for the anaerobic induction
AktDof33	ABRE	CACGTG	69	6	+	Arabidopsis thaliana	cis-acting element involved in the abscisic acid responsiveness
AktDof33	ABRE	ACGTG	70	5	+	Arabidopsis thaliana	cis-acting element involved in the abscisic acid responsiveness
AktDof33	ABRE	ACGTG	318	5	+	Arabidopsis thaliana	cis-acting element involved in the abscisic acid responsiveness
AktDof33	ABRE	GACACGTGGC	447	9	-	Triticum aestivum	cis-acting element involved in the abscisic acid responsiveness
AktDof33	ABRE	ACGTG	449	5	-	Arabidopsis thaliana	cis-acting element involved in the abscisic acid responsiveness
AktDof33	LTR	CCGAAA	288	6	+	Hordeum vulgare	cis-acting element involved in low-temperature responsiveness
AktDof34	G-Box	CACGTG	961	6	+	Pisum sativum	light responsive element
AktDof34	G-box	CCACGTAA	858	8	-	Brassica napus	light responsive element
AktDof34	G-box	TACGTG	859	6	+	Arabidopsis thaliana	light responsive element
AktDof34	G-box	CACGTG	961	6	+	Arabidopsis thaliana	light responsive element
AktDof34	G-box	TACGTG	1242	6	+	Arabidopsis thaliana	light responsive element
AktDof34	G-box	CACGTC	1947	6	+	Zea mays	light responsive element
AktDof34	Sp1	GGGCGG	1366	6	+	Oryza sativa	light responsive element
AktDof34	GT1-motif	GGTTAA	1061	6	-	Arabidopsis thaliana	light responsive element
AktDof34	MRE	AACCTAA	779	7	+	Petroselinum crispum	light responsive element
AktDof34	TCCC-motif	TCTCCCT	341	7	-	Spinacia oleracea	light responsive element
AktDof34	TCT-motif	TCTTAC	292	6	+	Arabidopsis thaliana	light responsive element
AktDof34	TCT-motif	TCTTAC	790	6	-	Arabidopsis thaliana	light responsive element
AktDof34	TCT-motif	TCTTAC	1853	6	-	Arabidopsis thaliana	light responsive element
AktDof34	AE-box	AGAAACAA	1863	8	+	Arabidopsis thaliana	light responsive element
AktDof34	ARE	AAACCA	896	6	-	Zea mays	cis-acting regulatory element essential for the anaerobic induction
AktDof34	ARE	AAACCA	1056	6	-	Zea mays	cis-acting regulatory element essential for the anaerobic induction
AktDof34	ABRE	ACGTG	860	5	+	Arabidopsis thaliana	cis-acting element involved in the abscisic acid responsiveness
AktDof34	ABRE	CACGTG	961	6	+	Arabidopsis thaliana	cis-acting element involved in the abscisic acid responsiveness
AktDof34	ABRE	ACGTG	962	5	+	Arabidopsis thaliana	cis-acting element involved in the abscisic acid responsiveness
AktDof34	ABRE	ACGTG	1243	5	+	Arabidopsis thaliana	cis-acting element involved in the abscisic acid responsiveness
AktDof34	ABRE	ACGTG	1947	5	-	Arabidopsis thaliana	cis-acting element involved in the abscisic acid responsiveness
AktDof34	TGA-element	AACGAC	928	6	-	Brassica oleracea	auxin-responsive element
AktDof35	G-box	CACGTC	1632	6	-	Zea mays	light responsive element
AktDof35	G-box	TAACACGTAG	1952	9	+	Brassica oleracea	light responsive element
AktDof35	GT1-motif	GGTTAAT	1374	7	+	Avena sativa	light responsive element
AktDof35	TCT-motif	TCTTAC	268	6	+	Arabidopsis thaliana	light responsive element
AktDof35	TCT-motif	TCTTAC	592	6	+	Arabidopsis thaliana	light responsive element
AktDof35	TCT-motif	TCTTAC	721	6	-	Arabidopsis thaliana	light responsive element
AktDof35	LAMP-element	CTTTATCA	1709	8	-	Pisum sativum	light responsive element
AktDof35	chs-CMA2a	TCACTTGA	618	8	-	Petroselinum crispum	light responsive element
AktDof35	GATA-motif	GATAGGA	670	7	+	Arabidopsis thaliana	light responsive element
AktDof35	AT1-motif	AATTATTTTTTATT	347	13	-	Solanum tuberosum	light responsive element
AktDof35	AE-box	AGAAACAA	555	8	-	Arabidopsis thaliana	light responsive element
AktDof35	AE-box	AGAAACTT	1357	8	+	Arabidopsis thaliana	light responsive element
AktDof35	TATC-box	TATCCCA	212	7	-	Oryza sativa	gibberellin-responsive element
AktDof35	TATC-box	TATCCCA	1387	7	-	Oryza sativa	gibberellin-responsive element
AktDof35	TGACG-motif	TGACG	1124	5	-	Hordeum vulgare	cis-acting regulatory element involved in the MeJA-responsiveness
AktDof35	TGACG-motif	TGACG	1631	5	+	Hordeum vulgare	cis-acting regulatory element involved in the MeJA-responsiveness
AktDof35	CGTCA-motif	CGTCA	1124	5	+	Hordeum vulgare	cis-acting regulatory element involved in the MeJA-responsiveness
AktDof35	CGTCA-motif	CGTCA	1631	5	-	Hordeum vulgare	cis-acting regulatory element involved in the MeJA-responsiveness
AktDof35	ARE	AAACCA	92	6	+	Zea mays	cis-acting regulatory element essential for the anaerobic induction
AktDof35	ARE	AAACCA	1801	6	+	Zea mays	cis-acting regulatory element essential for the anaerobic induction
AktDof35	ABRE	ACGTG	1633	5	+	Arabidopsis thaliana	cis-acting element involved in the abscisic acid responsiveness
AktDof36	ACE	CTAACGTATT	196	9	+	Petroselinum crispum	light responsive element
AktDof36	G-box	TACGTG	173	6	+	Arabidopsis thaliana	light responsive element
AktDof36	G-box	CACGAC	766	6	-	Zea mays	light responsive element
AktDof36	G-box	TACGTG	1404	6	+	Arabidopsis thaliana	light responsive element
AktDof36	G-box	CACGTG	1438	6	-	Arabidopsis thaliana	light responsive element
AktDof36	G-box	ACACGTG(G/t)CACC	1472	11	+	Lycopersicon esculentum	light responsive element
AktDof36	G-box	CACGTG	1473	6	-	Arabidopsis thaliana	light responsive element
AktDof36	G-box	TACGTG	1790	6	-	Arabidopsis thaliana	light responsive element
AktDof36	G-box	CACGTC	1828	6	-	Zea mays	light responsive element
AktDof36	G-Box	CACGTT	239	6	+	Pisum sativum	light responsive element
AktDof36	G-Box	CACGTG	1438	6	-	Pisum sativum	light responsive element
AktDof36	G-Box	CACGTG	1473	6	-	Pisum sativum	light responsive element
AktDof36	G-Box	CACGTT	1487	6	+	Pisum sativum	light responsive element
AktDof36	G-Box	CACGTT	1885	6	+	Pisum sativum	light responsive element
AktDof36	GT1-motif	GGTTAAT	382	7	+	Avena sativa	light responsive element
AktDof36	MRE	AACCTAA	193	7	+	Petroselinum crispum	light responsive element
AktDof36	MRE	AACCTAA	914	7	+	Petroselinum crispum	light responsive element
AktDof36	I-box	gGATAAGGTG	1885	9	-	Zea mays	light responsive element
AktDof36	TCT-motif	TCTTAC	367	6	+	Arabidopsis thaliana	light responsive element
AktDof36	TATC-box	TATCCCA	1890	7	+	Oryza sativa	gibberellin-responsive element
AktDof36	ABRE	ACGTG	174	5	+	Arabidopsis thaliana	cis-acting element involved in the abscisic acid responsiveness
AktDof36	ABRE	ACGTG	239	5	-	Arabidopsis thaliana	cis-acting element involved in the abscisic acid responsiveness
AktDof36	ABRE	ACGTG	1405	5	+	Arabidopsis thaliana	cis-acting element involved in the abscisic acid responsiveness
AktDof36	ABRE	CGCACGTGTC	1436	9	+	Hordeum vulgare	cis-acting element involved in the abscisic acid responsiveness
AktDof36	ABRE	CACGTG	1438	6	-	Arabidopsis thaliana	cis-acting element involved in the abscisic acid responsiveness
AktDof36	ABRE	ACGTG	1439	5	+	Arabidopsis thaliana	cis-acting element involved in the abscisic acid responsiveness
AktDof36	ABRE	CACGTG	1473	6	-	Arabidopsis thaliana	cis-acting element involved in the abscisic acid responsiveness
AktDof36	ABRE	ACGTG	1474	5	+	Arabidopsis thaliana	cis-acting element involved in the abscisic acid responsiveness
AktDof36	ABRE	ACGTG	1487	5	-	Arabidopsis thaliana	cis-acting element involved in the abscisic acid responsiveness
AktDof36	ABRE	GACACGTGGC	1788	9	-	Triticum aestivum	cis-acting element involved in the abscisic acid responsiveness
AktDof36	ABRE	ACGTG	1790	5	-	Arabidopsis thaliana	cis-acting element involved in the abscisic acid responsiveness
AktDof36	ABRE	ACGTG	1829	5	+	Arabidopsis thaliana	cis-acting element involved in the abscisic acid responsiveness
AktDof36	ABRE	ACGTG	1885	5	-	Arabidopsis thaliana	cis-acting element involved in the abscisic acid responsiveness
AktDof36	LTR	CCGAAA	1870	6	+	Hordeum vulgare	cis-acting element involved in low-temperature responsiveness
AktDof36	TGA-element	AACGAC	1398	6	+	Brassica oleracea	auxin-responsive element
AktDof37	G-Box	CACGTT	477	6	+	Pisum sativum	light responsive element
AktDof37	G-Box	CACGTG	1325	6	-	Pisum sativum	light responsive element
AktDof37	G-box	ACACGTGT	1324	8	-	Brassica napus	light responsive element
AktDof37	G-box	CACGTG	1325	6	-	Arabidopsis thaliana	light responsive element
AktDof37	GT1-motif	GGTTAAT	779	7	+	Avena sativa	light responsive element
AktDof37	MRE	AACCTAA	776	7	-	Petroselinum crispum	light responsive element
AktDof37	TCCC-motif	TCTCCCT	1568	7	-	Spinacia oleracea	light responsive element
AktDof37	TCT-motif	TCTTAC	769	6	+	Arabidopsis thaliana	light responsive element
AktDof37	TCT-motif	TCTTAC	1344	6	+	Arabidopsis thaliana	light responsive element
AktDof37	AE-box	AGAAACTT	1808	8	+	Arabidopsis thaliana	light responsive element
AktDof37	ARE	AAACCA	1972	6	+	Zea mays	cis-acting regulatory element essential for the anaerobic induction
AktDof37	ABRE	ACGTG	477	5	-	Arabidopsis thaliana	cis-acting element involved in the abscisic acid responsiveness
AktDof37	ABRE	CACGTG	1325	6	-	Arabidopsis thaliana	cis-acting element involved in the abscisic acid responsiveness
AktDof37	ABRE	ACGTG	1326	5	+	Arabidopsis thaliana	cis-acting element involved in the abscisic acid responsiveness
AktDof38	G-Box	CACGTT	1859	6	+	Pisum sativum	light responsive element
AktDof38	MRE	AACCTAA	313	7	-	Petroselinum crispum	light responsive element
AktDof38	GA-motif	ATAGATAA	46	8	-	Arabidopsis thaliana	light responsive element
AktDof38	LAMP-element	CTTTATCA	1480	8	-	Pisum sativum	light responsive element
AktDof38	I-box	gGATAAGGTG	295	9	+	Zea mays	light responsive element
AktDof38	TCT-motif	TCTTAC	1421	6	+	Arabidopsis thaliana	light responsive element
AktDof38	TCT-motif	TCTTAC	1522	6	-	Arabidopsis thaliana	light responsive element
AktDof38	chs-CMA1a	TTACTTAA	33	8	+	Daucus carota	light responsive element
AktDof38	chs-CMA1a	TTACTTAA	1166	8	+	Daucus carota	light responsive element
AktDof38	AE-box	AGAAACTT	560	8	-	Arabidopsis thaliana	light responsive element
AktDof38	P-box	CCTTTTG	1838	7	+	Oryza sativa	gibberellin-responsive element
AktDof38	TGACG-motif	TGACG	1596	5	-	Hordeum vulgare	cis-acting regulatory element involved in the MeJA-responsiveness
AktDof38	TGACG-motif	TGACG	1706	5	+	Hordeum vulgare	cis-acting regulatory element involved in the MeJA-responsiveness
AktDof38	TGACG-motif	TGACG	1709	5	-	Hordeum vulgare	cis-acting regulatory element involved in the MeJA-responsiveness
AktDof38	TGACG-motif	TGACG	1856	5	-	Hordeum vulgare	cis-acting regulatory element involved in the MeJA-responsiveness
AktDof38	CGTCA-motif	CGTCA	1596	5	+	Hordeum vulgare	cis-acting regulatory element involved in the MeJA-responsiveness
AktDof38	CGTCA-motif	CGTCA	1706	5	-	Hordeum vulgare	cis-acting regulatory element involved in the MeJA-responsiveness
AktDof38	CGTCA-motif	CGTCA	1709	5	+	Hordeum vulgare	cis-acting regulatory element involved in the MeJA-responsiveness
AktDof38	CGTCA-motif	CGTCA	1856	5	+	Hordeum vulgare	cis-acting regulatory element involved in the MeJA-responsiveness
AktDof38	ARE	AAACCA	638	6	+	Zea mays	cis-acting regulatory element essential for the anaerobic induction
AktDof38	ARE	AAACCA	915	6	+	Zea mays	cis-acting regulatory element essential for the anaerobic induction
AktDof38	ARE	AAACCA	1987	6	+	Zea mays	cis-acting regulatory element essential for the anaerobic induction
AktDof38	ABRE	ACGTG	1859	5	-	Arabidopsis thaliana	cis-acting element involved in the abscisic acid responsiveness
AktDof39	G-box	ACACGTGT	76	8	+	Brassica napus	light responsive element
AktDof39	G-box	CACGTG	77	6	+	Arabidopsis thaliana	light responsive element
AktDof39	G-box	CACGAC	124	6	-	Zea mays	light responsive element
AktDof39	G-box	TAACACGTAG	1005	9	+	Brassica oleracea	light responsive element
AktDof39	G-box	CACGAC	1384	6	+	Zea mays	light responsive element
AktDof39	G-Box	CACGTG	77	6	+	Pisum sativum	light responsive element
AktDof39	GT1-motif	GGTTAA	653	6	-	Arabidopsis thaliana	light responsive element
AktDof39	MRE	AACCTAA	1390	7	+	Petroselinum crispum	light responsive element
AktDof39	GATA-motif	AAGATAAGATT	1284	10	-	Arabidopsis thaliana	light responsive element
AktDof39	GATA-motif	AAGATAAGATT	1606	10	-	Arabidopsis thaliana	light responsive element
AktDof39	TCT-motif	TCTTAC	98	6	-	Arabidopsis thaliana	light responsive element
AktDof39	TCT-motif	TCTTAC	497	6	-	Arabidopsis thaliana	light responsive element
AktDof39	TCCC-motif	TCTCCCT	1146	7	-	Spinacia oleracea	light responsive element
AktDof39	TCCC-motif	TCTCCCT	1868	7	+	Spinacia oleracea	light responsive element
AktDof39	TATC-box	TATCCCA	735	7	-	Oryza sativa	gibberellin-responsive element
AktDof39	CGTCA-motif	CGTCA	1799	5	-	Hordeum vulgare	cis-acting regulatory element involved in the MeJA-responsiveness
AktDof39	TGACG-motif	TGACG	1799	5	+	Hordeum vulgare	cis-acting regulatory element involved in the MeJA-responsiveness
AktDof39	ARE	AAACCA	863	6	-	Zea mays	cis-acting regulatory element essential for the anaerobic induction
AktDof39	ARE	AAACCA	1485	6	+	Zea mays	cis-acting regulatory element essential for the anaerobic induction
AktDof39	ARE	AAACCA	1759	6	-	Zea mays	cis-acting regulatory element essential for the anaerobic induction
AktDof39	ABRE	CACGTG	77	6	+	Arabidopsis thaliana	cis-acting element involved in the abscisic acid responsiveness
AktDof39	ABRE	ACGTG	78	5	+	Arabidopsis thaliana	cis-acting element involved in the abscisic acid responsiveness
AktDof40	G-box	CACGAC	1052	6	-	Zea mays	light responsive element
AktDof40	G-box	CACGTG	1087	6	-	Arabidopsis thaliana	light responsive element
AktDof40	G-box	TACGTG	1270	6	+	Arabidopsis thaliana	light responsive element
AktDof40	G-box	CACGTC	1388	6	-	Zea mays	light responsive element
AktDof40	G-Box	CACGTT	466	6	+	Pisum sativum	light responsive element
AktDof40	G-Box	CACGTG	1087	6	-	Pisum sativum	light responsive element
AktDof40	GT1-motif	GGTTAAT	1136	7	+	Avena sativa	light responsive element
AktDof40	chs-CMA1a	TTACTTAA	1175	8	-	Daucus carota	light responsive element
AktDof40	TCCC-motif	TCTCCCT	1437	7	-	Spinacia oleracea	light responsive element
AktDof40	GARE-motif	TCTGTTG	1635	7	+	Brassica oleracea	gibberellin-responsive element
AktDof40	CGTCA-motif	CGTCA	886	5	-	Hordeum vulgare	cis-acting regulatory element involved in the MeJA-responsiveness
AktDof40	CGTCA-motif	CGTCA	1078	5	+	Hordeum vulgare	cis-acting regulatory element involved in the MeJA-responsiveness
AktDof40	CGTCA-motif	CGTCA	1491	5	-	Hordeum vulgare	cis-acting regulatory element involved in the MeJA-responsiveness
AktDof40	TGACG-motif	TGACG	886	5	+	Hordeum vulgare	cis-acting regulatory element involved in the MeJA-responsiveness
AktDof40	TGACG-motif	TGACG	1078	5	-	Hordeum vulgare	cis-acting regulatory element involved in the MeJA-responsiveness
AktDof40	TGACG-motif	TGACG	1491	5	+	Hordeum vulgare	cis-acting regulatory element involved in the MeJA-responsiveness
AktDof40	ARE	AAACCA	320	6	+	Zea mays	cis-acting regulatory element essential for the anaerobic induction
AktDof40	ARE	AAACCA	475	6	+	Zea mays	cis-acting regulatory element essential for the anaerobic induction
AktDof40	ARE	AAACCA	570	6	+	Zea mays	cis-acting regulatory element essential for the anaerobic induction
AktDof40	ARE	AAACCA	1837	6	+	Zea mays	cis-acting regulatory element essential for the anaerobic induction
AktDof40	ARE	AAACCA	1960	6	+	Zea mays	cis-acting regulatory element essential for the anaerobic induction
AktDof40	ABRE	ACGTG	466	5	-	Arabidopsis thaliana	cis-acting element involved in the abscisic acid responsiveness
AktDof40	ABRE	CACGTG	1087	6	-	Arabidopsis thaliana	cis-acting element involved in the abscisic acid responsiveness
AktDof40	ABRE	ACGTG	1088	5	+	Arabidopsis thaliana	cis-acting element involved in the abscisic acid responsiveness
AktDof40	ABRE	ACGTG	1271	5	+	Arabidopsis thaliana	cis-acting element involved in the abscisic acid responsiveness
AktDof40	ABRE	ACGTG	1389	5	+	Arabidopsis thaliana	cis-acting element involved in the abscisic acid responsiveness
AktDof40	TGA-element	AACGAC	1057	6	-	Brassica oleracea	auxin-responsive element
AktDof41	G-box	CACGAC	1052	6	-	Zea mays	light responsive element
AktDof41	G-box	CACGTG	1087	6	-	Arabidopsis thaliana	light responsive element
AktDof41	G-box	TACGTG	1270	6	+	Arabidopsis thaliana	light responsive element
AktDof41	G-box	CACGTC	1388	6	-	Zea mays	light responsive element
AktDof41	G-Box	CACGTT	466	6	+	Pisum sativum	light responsive element
AktDof41	G-Box	CACGTG	1087	6	-	Pisum sativum	light responsive element
AktDof41	GT1-motif	GGTTAAT	1136	7	+	Avena sativa	light responsive element
AktDof41	chs-CMA1a	TTACTTAA	1175	8	-	Daucus carota	light responsive element
AktDof41	TCCC-motif	TCTCCCT	1437	7	-	Spinacia oleracea	light responsive element
AktDof41	GARE-motif	TCTGTTG	1635	7	+	Brassica oleracea	gibberellin-responsive element
AktDof41	CGTCA-motif	CGTCA	886	5	-	Hordeum vulgare	cis-acting regulatory element involved in the MeJA-responsiveness
AktDof41	CGTCA-motif	CGTCA	1078	5	+	Hordeum vulgare	cis-acting regulatory element involved in the MeJA-responsiveness
AktDof41	CGTCA-motif	CGTCA	1491	5	-	Hordeum vulgare	cis-acting regulatory element involved in the MeJA-responsiveness
AktDof41	TGACG-motif	TGACG	886	5	+	Hordeum vulgare	cis-acting regulatory element involved in the MeJA-responsiveness
AktDof41	TGACG-motif	TGACG	1078	5	-	Hordeum vulgare	cis-acting regulatory element involved in the MeJA-responsiveness
AktDof41	TGACG-motif	TGACG	1491	5	+	Hordeum vulgare	cis-acting regulatory element involved in the MeJA-responsiveness
AktDof41	ARE	AAACCA	320	6	+	Zea mays	cis-acting regulatory element essential for the anaerobic induction
AktDof41	ARE	AAACCA	475	6	+	Zea mays	cis-acting regulatory element essential for the anaerobic induction
AktDof41	ARE	AAACCA	570	6	+	Zea mays	cis-acting regulatory element essential for the anaerobic induction
AktDof41	ARE	AAACCA	1837	6	+	Zea mays	cis-acting regulatory element essential for the anaerobic induction
AktDof41	ARE	AAACCA	1960	6	+	Zea mays	cis-acting regulatory element essential for the anaerobic induction
AktDof41	ABRE	ACGTG	466	5	-	Arabidopsis thaliana	cis-acting element involved in the abscisic acid responsiveness
AktDof41	ABRE	CACGTG	1087	6	-	Arabidopsis thaliana	cis-acting element involved in the abscisic acid responsiveness
AktDof41	ABRE	ACGTG	1088	5	+	Arabidopsis thaliana	cis-acting element involved in the abscisic acid responsiveness
AktDof41	ABRE	ACGTG	1271	5	+	Arabidopsis thaliana	cis-acting element involved in the abscisic acid responsiveness
AktDof41	ABRE	ACGTG	1389	5	+	Arabidopsis thaliana	cis-acting element involved in the abscisic acid responsiveness
AktDof41	TGA-element	AACGAC	1057	6	-	Brassica oleracea	auxin-responsive element
