# Supplementary material for: Identification of Photoperiod- and Phytohormone-Responsive DNA-Binding One Zinc Finger (Dof) Transcription Factors in Akebia trifoliata via Genome-Wide Expression Analysis
Source: Int J Mol Sci. 2023 Mar 4;24(5):4973. doi: 10.3390/ijms24054973 (PMC10002981; doi:10.3390/ijms24054973)
Supplement: Supplementary file 1 [file ijms-24-04973-s001.zip › Table S5 The sequence of AktDofs protein.xlsx]

## Sheet: Sheet1
Table S5: The sequence of AktDofs protein
Gene ID	The sequence of AktDofs protein
AktDof1	MQDPTIFQQIKPKFPEQEHLNCPRCDSTNTKFCYYNNYNLSQPRYFCKNCRRYWTKGGALRNIPRSSSTKRSSSSTQNVGQNPEPTRIYSSSMGSVDQDRRMLDITGSFSSLLASNGQFGNLLEGLNPNGSNVRTLQFGELIDQSQNSSSVRNPTLELQRNHNSESFLGMIQSGDSSCWPDLAIYTPGSRFQ
AktDof2	MGDIDKGQETQGFKLFGTTIPVEIKKVVDHDETIKPTDISARKADKTIPCPRCKSTETKFCYFNNYNLKQPRHFCKGCHRYWTAGGTLRNVPIGAGRRKTKPMGHGSTGFSNDCMFNGSELREFDFNGVRRFSANFQAKRWCNGLSGQIC
AktDof3	MGLSSKEVSIDDGLDWAMNLLKSNKRPRQQQQQQQQQQQRPPQLSCPRCNSTNTKFCYYNNYNREQPRHFCKSCKRHWTKGGTLRNVPIGGRRNNKRLKTTNTNKNNSNNNNNNNNTGVIGDINFVPQRQSMPLAFEDQKNISEILYQALYQSPSLQPNYINSTFSGSSLCLPSLPNLPFTSSSFSNENPSLLSSSFIDRFESSNVCDYSGDSETAELITTTDAIATNPLWKLSNASSLMESDCNWNWDDLNTLISNDLKQPWNDFQTKVQGI
AktDof4	MSSDSGERYKEKQRHRGSKASEKERLPCPRCESNNTKFCYYNNYNLTQPRHFCKSCRRYWTQGGSLRNIPVGGVTRKNPKRSRSSSSSSSQHHIQQPSTSVPLYGNINDSASFTSLLNTPQSPGLFALGGFGFGFGLGLGFEEMGIGLERGEYWPLMEAGDNNTWQLGSGDGGGCIGWSELAISTPANVTNSEL
AktDof5	MIQELLGGAGVLSGEGNISFNAGVFEGSPSPSPTTTTTTTTNTTTTSSSENLRCPRCDSSNTKFCYYNNYNLTQPRHFCKTCRRYWTKGGALRNIPIGGGCRKNKGIFVSTTTAGKSTSGKAKTTSSSDIVKSISGFDHEPPSNPILWGSPQNSQLLALYRSTQNLNPNPYSVTTKDQGAMIGSHVTLESAAPTSALNARTLSLDPLGQVPIGLSSNAFWRNNQHHQDQHYPQQNLLMGEVQNTGIQELYQRLRSSANYFNDHSPPVSSSFTLMPSISEPASTSGGELNYWNPSSSWSDLQTTNGAFP
AktDof6	MLPDNLPSKPVSDHSQSSENRKIVPQRPPVQSPECPRCDSPNTKFCYYNNYSLAQPRHFCKTCRRYWTKGGALRNVPIGGGCRKHKKIKSNSRISDDFSTTSNIGGLKVFNGFSPAMEFQLGRLPSVPIATNPSSFYNDASTSFGSFMGFNEGIQGICSVNVHSNLASPIESLSYLNQDLHWKLQQQRLATIFGGENQTESSVSSTLLENQAQKLQPISFQNLEITKPDVCAISNPRMSGIVIGNTRTSTSTTNSTICNWNGIQVWNDLHQYGDLSQ
AktDof7	MMSTDGTPTKSVSNDNQSSGNRKTAPLKPPEQSPKCPRCDSSNTKFCYYNNYSLTQPRHFCKTCRRYWTKGGALRNVPIGGGCRKNKKTKSNSRLTDDPKDFTASSNIGGLKFFHGLSPSMDFQLGRLPPFSRLNPSTSGVYNPYVASATNPPIFDVDASTSNGSLMGFNWGFNGGIQETSSINVNSNLASSIESLSFINQDLHWKLQQQRLGLISVGENQKDCSTVSSALLENQVQKPQHISFQNLEISKQEAGAVSNPRRSAVIGGNLTTEWFLENPYTPTTNNNNSSSNSNDDISNWNGIQTWNDLHQYSALPQ
AktDof8	MSLFVRVINNISHSLKQHARSDLDREETMIQDQLGGAGLLDGERKVSFSGGVLKGLPSSSSPSLSSSTTTTTTITSSENLRCPRCDSSNTKFCYYNNYNLTQPRHFCKTCRRYWTKGGALRNIPMGGGCRKNKHTTTSTTVSKLTHAKVKSSSFHIVKSNLGSGFDQEPPTNTILWGWPQTSQLLAFLRGTQNPNLNPNSISNSVTIKDEGATIGVTGAQNAGTLTLDPLGQGPIGLCSSFGRNNQQQEQQQCLLLDEVQTTGIQELYQRLRSSENYFTDHSPPLLSSVPSMSSSSSSILEQVSIAGGELGCWNSSFSWSNLPATNGAFS
AktDof9	MISLPLSLSSLSYLCFRIGLVKPMEEMVSNSSYSRPMLERRERPQKEQHLNCPRCSSIHTKFCYYNNYSLTQPRYFCKTCRRYWTQGGSLRNVPVGGSSRKNKRSFTPPPPSSSSSASTSSKKIPDLTPPSYSSHNNPNINTENNNKYPSSSSTSSLELLRTGITSMGLSLSSLTQMPTQGSNTDYPLGFGLQGFKPNIDFGVHEIGGGGYGNLQGVQGSDKKLLFPFEDLRQVSSTTDHHFEQNRGQQGDSTGYWVGMLGGSSC
AktDof10	MLKSGPLMMDPRWKSNIELAPNCPRCASTNTKFCYYNNYSLSQPRYFCKSCKRYWTKGGSLRNVPFGGGCRKTRRGKSNRFPHPGRISTITGRSVSQPNSDFQEDDTLGNWDPTIKSTRTHGSDIDLAAVFSKFLNQDSSSDPGSEFPNEIDGSLDLLNSSNQDYAIEEQNVIECQGVLNPTQDAELIGRLPEVLFQPEFDPQFVGPDTNNYGLDEGFLSDGVGQDGLWSSDDFSWQASQLQGFEQDPNDHLTSYPDLLRSNWSSLNIPSYST
AktDof11	MISPANIPENPISDTNQNSGGGRQIWYLKPQEENLKCPRCDSHNTKFCYYNNYSLTQPRYFCKTCRRYWTKGGTLRNIPIGGSCRKTKKTKSNSTISIDSKESSETNNGLKFSNGFSQSIEFQHGGSGGGCFNQFVSNNPSCFDIGSSMNYCSLMGVGFNGGIEDMGSIESLNYVRPERLGLVFGGENQERSVIVEDQTQKTPPILFQNMEMSKPEAYVVSNPRESNVVSGNITEWLFESSSNWSGMQACTDLHQYSSLP
AktDof12	MILKPTAVTKPLLSSLSLCFDSLSKKKKRQLFVYLSFRNCFNPPYSLHKTLSPLPILLHLSLSLSRSLATMSSDSSDRRQGKSQTFGGVGGGPLPEHEGLTCPRCESTNTKFCYYNNYNLSQPRHYCKNCKRYWTQGGTLRNIPVGGSSRKNNKRSRTSSSSGSAQEQPILANPINSVSFNTEPINLINNVNGSGLGSGSGSGSGSGSFTSLLNTQNTGFLALSGFGLGMGSGIGSGFEDMGFEMGRAGGVWPLAEVSEGVTGVDTVGDGDTWQIGNGGDGEFGVGVGDGDCFAWPDLAISTPRKGIK
AktDof13	MIQELLGGSASTLGGERKLSLSGTLLEGSTSSSPSSSSPTTTAATATTSTTDQQNLRCPRCDSSNTKFCYYNNYNLTQPRHFCKTCRRYWTKGGALRNVPIGGGCRKNKNTSASTTAGKSNIGKVKTPSDIVRSSLGFDHEPASNPILWASSPQNSQLLTLLRATQNPNPNHISNSVGIKGEGNMIGSHMISDSAVVTGAFNARPISLDPLSQVPIGLCSSFWRNNQHQPQQHQQHQHHHHHHHHQQQQHQHQHNLLMGEPQNSGIQDLYQRLRTSSNYYTDHSQTVLSNVASTSSSSSAILESNTIAGGEMGYWNPAFSWPNLPTTNGAFP
AktDof14	MIQELFGEGAGLLGEERKISITGALLDTSPSPSPSPSPSSSTTTTTTTNPPSFDQQNLRCPRCDSSNTKFCYYNNYNLTQPRHFCKTCRRYWTKGGTLRNVPIGGGCRKNKSTSSASTTVGKSSAGKVIKSITNPNPNLNSEFNPILWGSPQNSQLLALLGATQSPNPNSFSTIKEERNMIGSHMMTSNSALSTGVINARPLTLDSLNQVPLWRNNQHQTQQPHHHYHHYHQQKLQQGLLMGETQNTGIQELYQRLRSSTNYNTDHSSTVLGSFVSSTSSPTLEPSPIAGEELGYWNPTFLWSNQPTSYGAFP
AktDof15	MDTSDWLQGTVHEGNGMDSSSLSDEMITCSRPLVERRVRPQHDQAVKCPRCDSTYTKFCYYNNYSLSQPRYFCKACRRYWTKGGSLRNIPVGGGCRKNKRVSVKKSTHPSLINQNLNSSSSSASSHDATDLHLTFPQLQFSHLNYNLLANSGDHQTNPNLMDNTREVDFMESKFDFLLGNPRSYDFMGNSTDLGLVSGVGDVGNGFTPSNFHSFCSPFNMSLNGHNENLMETSQNLMLPFEGSEDANAIEMKPNKQVLSLGWHDQGCYDVGRESFEYMNGLGSWGGTMNGYGSSAANPSLV
AktDof16	MLEIKDTAIKLFGKTIPLPANKEILSFLGNKGGDSSPEENFEHEGDSVSTNSQEKKSNGVQTKEKDQLSGRPSDTKENDDVLPQILVELTDPTMSSSNNENPKTPSVDEETAKAKASRTEEEQSETSSSPEKTTLKKPDMILPCPRCNSMETKFCYFNNYNVNQPRHFCKNCQRYWTAGGTMRNVPVGAGRRKNKNSVSHYRHITVSKMLQTAQTDSPIGIHHPTLKPNTTILTFGSDIPLHEPMSSVLNLTEKTMRNCGGEENGDENLKVTFATSTSIKEERRVGLQAQMTPNCHGFPPQIQCVVPGASWPYPWNSSQWTSAVPPSAFCPSNFPMSIYPGTPYWGCPVPGTWSIPWVPPPTLGKHSREGTLLKPSISEKEDQPKQSNSERGVWVPKIL…
AktDof17	MQDLRSITGGSGGRIFGGERRLRPYPNQALKCPRCDSLNTKFCYYNNYNLSQPRHFCKNCRRYWTKGGVLRNVPVGGGCRKTKRSKPKPSTDLQKERKSNSHSSSESSSLTATTTNTVTEAASSSSAGLLGFPFVSQNPNPNPNPNPSFEPSMLENLEHNPNFESFCENGSFTSLMTVSNPSILGFNFNGISPFRLHQQQQEQERIRLEQEKMTSMVEEMKMQHELTAGCVDQTVPVSLPGFQNRMTNGELTALDWQSSGDQDHDHDQGLFDMANTVDHGYWSQSQWTDNDHPLYLP
AktDof18	MDPSNAQEHQAMATHSLEDMLTCPKPHQERRLRPPQEQALKCPRCDSNNTKFCYYNNYSLSQPRYFCKGCRRYWTQGGTLRNVPVGGGCRKNKKPSSSKRTQDQTIITTNSNPLHPTLPPLTYESNDLTLSFTRDIFHKQPTRQLGLGFDHDHETSILGDINTTHCDILGNPNTTTTNTTPSFLDALRSGFLDTQSVLHNFYYGNAGGGEVLPYEELSGATTTTTATTITTTKQEFCKDGDEENRMFCNFPRKINGEGDLGGVGSGRECWNNGLGSSWHGLLNSRMM
AktDof19	MGFSSVPVYLDLPNWQQQTNHQPGSSSSENPQIPPQLPPQTSGGTGSIRPGSMADRARLAKLPQPEVALKCPRCDSSNTKFCYFNNYSLTQPRHFCKTCRRYWTRGGALRNVPVGGGCRRNKRSKGSNSKSPVTTSDRQAGSSSTSSVPSNSGTSDIIGHMQHHQPSPQLPFMASLHHLTHDYGAAEIGLNFGGIQSQMGPTGGSGRTTEMDFHMGTNSGGGGGGVGSILSNSGGAEQWRLQQVQQFPFLAGLEPPPGLYHYEGEGVDPSAYTGGVSHLRGKPSGSLTMHGQLPSVKMEENQGLNNLNLSRQFLGIPGNDQYLGGNAWTDLSNFTSSSTSHLF
AktDof20	MFDVKDPAIKLFGRTIPLQEIQTPVKSGQKYQDCQIPAPESDDKDKCMQTTKSEAYEFPKEDPCNVDKLSSLNNGREDTQIPKTEENKATMEEDQVDNDMSSQEKVLKKPDKILPCPRCNSMDTKFCYYNNYNVNQPRHFCKNCQRYWTAGGTMRNVPIGAGRRKNKHMVSQYRHMMSSEGMLTTTRVDIPDTANQQVLLPGGLSVASNPIINANGRVLKFGPDAPLCESMATMLSLGDQKIKVEMSGEDPSSCGSSGTASTCHKTEFPENMAQMEHGGILGYCNGLTPAHPLQCYPLPPWVYLDWNNIAPMVAGQGSSDLGYGLDNGNPNPVQLGPTSMMASPAFCSPSIPIPFVPASYWACMPSWAARVWNAPQIGCDGSISPSSSNGSPTLGKHSR…
AktDof21	MGLTSLQVSMDTSEWLQGAVHEESGIDSSPPSGDMITCSRPMLERKLRPQPDQALKCPRCDSTHTKFCYYNNYSLSQPRYFCKTCRRYWTKGGTLRNIPVGGGCRKNKRVSVKKSNDDHQPLNHHHHHHHLNSLSLDADADATDLHLSYPDVQLSHFTNLLGNHGDLGHDNFLENPRQVDFMERKFDTRLGNPRNHDFMGNNDLGLVGGLGHGFTSNSHGLCSPYGISLNWENGTSMDSQRLMLPFEANEEPNAFELKPNKQILSLDWQDQGYSEIGKDSFGYFNGMGSWNGVMNSYGSSATNPLI
AktDof22	MYHSRSLGHKNLWLKIVLLVTWHLYAHPAIKLFGKTISLPGNKEIAAFHGNSSTASANEESFDQTSDSPSTNLKENDAKGGGGEQTEEKESFHRIPTETKEKVGAPPLISEELTDRATFMRNNENTKTAHVEIEIAKINASMTEEAQIDVGDAQEKTTLKKPDKLLPCPRCNSMDTKFCYYNNYNVNQPRHFCKHCQRYWTAGGTMRNMAVGAGRRKNKNSASQYRHIIVSESLQTAQATAPDGIHHPALKPKGTILTFGSDAPPPCESMASALNLADKTTQNCTQNGVRRGGEVAEDKSKGSYVTASSSMEEGRGVGLPKQMMQNCHGFPPQIPFFPGPPPWPNPWNTPQWSSAVPPPGFCPTFPIPFYPTPTYWGSPVPGPWGVPWLPSPSSAPNHG…
AktDof23	MESGGGWIFNGEQRVRPYENQSLNCPRCDSVNTKFCYFNNYNLSQPRHFCKNCRRYWTKGGILRNVPVGGRCRKTKRSKPDLNKKIKSTSRSSTSSDNSSPTNTVTETEVVHGLLNYPDSQLFVSQTAITNPNFASNGGIIPEYGNLMTVPNQAILGLQQPKQEIQLQEHKMTNMVDELKTQEFRVQCLDQTVPVDLAGSELTALDWNSSEDQGGWFVNDLPSIVDQGYWSQTQWTDNDHPFYFL
AktDof24	MVFTSVPLYLDSPNWQQQPNHQQGSSSENPQLPSQSQPHPQASGVSPGLIRPGSMADRARMANLPQPEASLKCPRCESTNTKFCYFNNYSLSQPRHFCKTCRRYWTRGGALRSVPVGGGCRRNKRTKNNRSKSPATEENQKGRSSSTSSGPSNNITSDTISPIPAPQLPFMASLRHLTDYGAADMGFNFSGIHSAIAPASGADLDFMMGSNSGVGSSTLLPTGGAEQWRLQQFPFLTGMEQPTGGLYRFEGEGIEPPAYNTGSGQFSSKPSASLKMEENQGLNLTRQFMGNIPGNDQYWDGNAWTDLSGFTSTSNHLL
AktDof25	MLSLRPDQHIDHLVRKVMASHSLADVLTCPKPQEEKRQRPQPEKALKCPRCDSTNTKFCYYNNYSLTQPRYFCKACRRYWTKGGSLRNVPVGGGCRKNKRSSSSKKTQDHILSTNSNPLPPLLHLTYGLHNQPTRQLGFDDQDASILGNPNATTHCDIFSNPTTTTFGTPGFIDTLRSGFLEPQSGFHNFIYDFGNGNMGEVESGGGEEMMLPYEESEPITTTAATVTTTMKQEFYNGRDGENKAFWNFPWQFGEGNMGSVDSGRECWNGLGSSWHGLVNSPMI
AktDof26	MLETKDTAIKLFGKTIPLPPNEEFPAFSGEDGSENHDFDLTSTNSKEEESNKGVEENQTEEKDQLSIQAMETKEKDGTLPEISEVTDHAMSMGINEDPEIASTDKETMTRKISKTEDEPNATGISQEKILKKPDKILPCPRCNSMDTKFCYYNNYNVNQPRHFCKKCQRYWTAGGTMRNVPVGAGRRKNKNSASHYRHITVSEALQTARTHISDGIHHPSLKHNGTVLTFGSETPLCESIASVLKIADKTTQNNGFRRPEELKIPDSCGWGENGDQNSNRSCVTSSNPIESGSKIGLQEPRMQTYHGFPPQIPCFPGTPWTHPWNTAQWSSSIPPPPTFCPPTFPVPFYHATPYWGWSYPWPSPSNSSPNNVAPTSSPNSPTLGKHSRNGDMLKPSILE…
AktDof27	MDSTAHHWPQEIGVVKSMEGMISNTCSRPMLERKARPQKEQVINCPRCNSTNTKFCYYNNYSLTQPRYFCKTCRRYWTEGGSLRNVPVGGGSRKNKRSSTSSSSSTSASASVSSKKLSDLNPPSNYSQSSSQNPKIHEGQDLNLAFPTSHENYHNMSEFGELPNIENNNNNNHNPSSSSLSALELLRTGITSRGLNSFMPMPIPDSTYSSGFALQDFKPTLNFGIDGNGGSGYGSLQGVEESGGRLLFPFEDLRQVSSTTHEFEQNRGQGNSNGYWSGMLGGGSW
AktDof28	MDTAQWPQEIGLVKPMEEIESDMCSRPMLERRARPQKEQALNCPRCNSTNTKFCYYNNYSLTQPRYFCKTCRRYWTEGGSLRNVPVGGGSRKNKRSSTSSLSSSSSVSSSSKKLSDHLTPPNCSQSSSQNPKINEGQDLNLAFPTTQEYHTISEFVELPNIENRNNYPSSTSSSLSALELLRSTGITSRGLSLSSFMPMPIPDATSVYPSSFSLQDLKPTLGFGVDGLGGSAYGIQGVQANGGRLLFPFEDLRQVSSTTDFDQNRGQGDSNGYWSGLLGGGGGGSW
AktDof29	MLGDTENRFLSSTTSQTVLMSSSGGRVMDKPSQHQPLKCPRCDSSYTKFCYFNNYSLSQPRHFCKACKRYWTQGGTLRNVPVGGGYRRNKRIKRPTPSCTDIATSLAAPTPTPHHMDVSAINYGNLSSYGLPNDPSYTDLQFSGFNSRTSNVSCIGYDHQLQLSALGLSFPMLTMSSDAHDDNRDVITPSNSLPSNFSLLGSPFPSSSYATTTSLLSTRLQHQKLSFGDSKEARPVNHFQALLPFEGFRMMEWSFPCQNQIEPIGSSDPSFYWNQTSIGAWPNPSNS
AktDof30	MGLSSKQVSGDGFDWMKNLMPTEALELPKNTRVKQQQQQQQQQQQQQLVPLKCPRCESTNTKFCYYNNYNRSQPRHFCKSCRRHWTKGGTLRNVPVGGGRKNKRHKVTNTTTNKNNHHHLSNERRGTNVAIQPQQPQQHLPFSFGDQKNMSEILYHSFIQPTTSIQMPSPPDFINNNNHNNNNILGSTLPLNSLLPPPKFPFTSLTSFDNHLSSISSSSLTGRPFQSSNMFNYTGETEIADDPSTSPMPTPWQIQIPATSNLMDSSSYWNWEDLNTLISTDLSQPSDDSQNK
AktDof31	MQDPTTFQPIKPQFPEQEQLKCPRCDSTNTKFCYYNNYNLSQPRYFCKNCRRYWTKGGALRNIPVGGGTRKNTKRSSNPKRPSSSSSSSSSSCSARNAVPKPEPIGIYGQTDPTIDQERRMLDITGSFSSLLASSGQFGNLIEGLNSSGPNVQNFQFGELNESANSIENPTLELQSGNNQETFLGIQDGDSSCWGGGNGWPDLSIYTPGSRFQ
AktDof32	MDTAQWRQEIGLVKPMEEMVSNTCSRPMLERKARPQKEQALNCPRCNSTNTKFCYYNNYSLTQPRYFCKTCRRYWTEGGSLRNVPVGGGSRKNKRSSTSSTSASSKKLSDHTTPPNYSQSSSQNPKILKGQDLNLAFPTTTEHYHSNISQFVELPNIENNNNHNLASSTSSSLSAMEFLRTGYTSGFALQDFKPTLNFGGDGLGGISGYGSLHQGVQNSGGSALFPFEDLRQVSSTTEFEQNRGQGDSTGYWTGMLGGGSW
AktDof33	MEGVQQQDRREIKPHQETQPPPPPQQPQKCPRCESLNTKFCYYNNYSLSQPRYFCKTCRRYWTQGGTLRNVPVGGGCRKGKRSKKPSSSSDNLLNNNPSNLPTITTTTQTQLRNKGIDQNISSSTIPTSVPPIYYPSGGFLSSLAAIQSFNQPINVGGDFVGGSNMALLQGFNLPSFNPQLHHQQQQRLQLHQPQVFSMGSSDHTLEDNIIQPNSTSTSHQEWPHQSFNNNNSNHPISSEAGYWSNNNNTSGTSGSSLNPLHWNDLSGFGSSPPPPSSSSSPSFL
AktDof34	MLSNYERVSISSTTNPWPQTGDALLMAPTARIMEKPTKEQSPKCPRCDSSNTKFCYYNNYSLSQPRHFCKACKRYWTKGGTLRNVPVGGGCRKNKRIKKPSSDHSSSVPLTTTSTNQIDGSTTLNHVNSMFYGVPNPGYDFQSHQFNSLGMGFSSEAMTSGAIGEDYRSGFNSTTQIHDVITSNSLLSNFSLFGSSSSTSSTPTTTASMFPSSFQHRNLIMELEDLKETKSTNHFQALLGDPMTTIMKEVKLEEKRNPSMNNKLDLSVPYQNPIEAINSLDSSLYWNSMNVGAWPDLSNYGSSITHLI
AktDof35	MADIDKAQEAMGFKLFGTTIAVEMKQAKEETLKVRRPDKAIQCPRCKSMETKFCYFNNYNVNQPRHFCKGCQRYWTAGGALRNVPIGAGRRKTKPSGHGTIEFSNDGPIEFSSDVFDVSGVVEQWHMAASSGGFRHVQVKRRCTGSPGQLC
AktDof36	MFTQGDQDLLSCLPRPLVMDRRWKPNVEISPNCPRCNSPNTKFCYYNNYSLTQPRYFCKGCRRYWTKGGSLRNVPIGGGCRKNRRGKSIRISSDRSSIGNSSIHRIAPPGIGSSESDYSDCNVMGLAPNPSNSTIDLAVVYAKFLNQHQTDSNPRVGFEMHELPREFHTPFDLSNISDPNVQFSLDQGIVGCNGTSNPSPEVQLSEGHQVLSEFDSDSNYKQQERISDSTSLEMSTYGLQPVMTDELVVHEDMLWSNSPMVGSNFRWEATQLQGFETFPDDHLTLHSNPLDDNWSSFDLPSFEAFSRP
AktDof37	MVFPPVPVYLDPANWQQQTSHHPGASSENPQLPPLSGGGGGSSSSAGSIRPGSMADRARLAKLPQPEVALKCPRCESTNTKFCYFNNYSLTQPRHFCKTCRRYWTRGGALRSVPVGGGCRRNKRSKSSSSKSPVTSADRQTSRGSTSSIPSNSNISSDIIGHHMQHQLPFMASLNNLTDYGAADMGFNFGGIQPSVGPTGGDGGRTGMDFQMVCNSGSGGGAEQWRLQQFPFLAGLEPPPTMYPLEGEGVEPSAYAGGIGQLRMKPSSAMAMHGQLNSVKIEENQGLNLSRQYLGISGNDQYLGGNAWTDLSGFNSSSTSHFL
AktDof38	MFDVKDPAMKLFGKTIPLPESQILVESGEKSDLECQIPADSQDKDACKDTSDADDFPKEEPCKSDMSSALNNGEEDTHQTPTTEENKAIMDPDLKEDQVEADMSGQEKLLKKPDKIIECPRCKSLETKFCYYNNYNVNQPRHFCKNCQRYWTAGGTMRNVPVGAGRRKTKHTALQYRHIMMSSEGMQTTGLSAPSRPIKGNETVLKFGPDAPLCESMTTVLDLGDKKRKAEMGVMICGENGEEPSCGSSAMASTCNENEMPEGCFNGLTPAHPLQCYSVPPWVYPWNSGWNNAASMATGPCSSELVYGPENGSPNLIQSGSTSLVAAPAFCTPSIPFPFVPAASYWSCMPNWALRAWNLPQTGSNRSVSSPSSSTSNSGCSSDGSPTLGKHCRAVGEEK…
AktDof39	MTVSPSTIFPNLCLAWMDPSNGQHQAMNTHSLEDVLACPKSQQETRPRPQPEQSLRCPRCDSTNTKFCYYNNYSLTQPRYFCKACRRYWTKGGSLRNVPVGGGCRKNKRSSSSKRTQDQQHPSNNSNPFPLFSPLNYDSNDLSLSFGGLPKQPTRQLGFHDHDTPILGNFNNTHCDIFGNPNRTTTSTTPGFLNSLRSGFLDVPSGFHNFTYGFGNQNMGEVESSGGEEVVLPYEEMRGAATTTATATAIPPKQEFNNNGKDGENRMFWNFPWQYGGEGSMGGVDSGRECWNGLGSSWHGLVNSPLI
AktDof40	MQDPTIFQQIKPKFPEQEHLNCPRCDSTNTKFCYYNNYNLSQPRYFCKNCRRYWTKGGALRNIPVGGGTRKSTKRSSSTKRSSSSTQNVGQNPEPTRIYSSSMGSVDQDRRMLDITGSFSSLLASNGQFGNLLEGLNPNGSNVRTLQFGELIDQSQNSSSVRNPTLELQRNHNSESFLGMIQSGDSSCWPDLAIYTPGSRFQ
AktDof41	MQDPTIFQQIKPKFPEQEHLNCPRCDSTNTKFCYYNNYNLSQPRYFCKNCRRYWTKGGALRNIPVGGGTRKSTKRSSSTKRSSSSTQNVGQNPEPTRIYSSSMGSVDQDRRMLDITGSFSSLLASNGQFGNLLEGLNPNGSNVRTLQFGELIDQSQNSSSVRNPTLELQRNHNSESFLGMIQSGDSSCWPDLAIYTPGSRFQ
