# Supplementary material for: Identification of Photoperiod- and Phytohormone-Responsive DNA-Binding One Zinc Finger (Dof) Transcription Factors in Akebia trifoliata via Genome-Wide Expression Analysis
Source: Int J Mol Sci. 2023 Mar 4;24(5):4973. doi: 10.3390/ijms24054973 (PMC10002981; doi:10.3390/ijms24054973)
Supplement: Supplementary file 1 [file ijms-24-04973-s001.zip › Table S6 Primers for 12 AktDofs and GAPDH gene.xlsx]

## Sheet: Sheet1
Table S6: Primers for 12 AktDofs and GAPDH gene
Primer ID	Primer sequence	Primer length (bp)	Amplicon size (bp)
AktDof3-F	ATGGGTTTGAGTTCAAAAG	19	121
AktDof3-R	CAAAGTACAAGGAATTTAG	19
AktDof12-F	ATGATACTCAAACCCACGGCTG	22	149
AktDof12-R	TCACTTAATACCTTTTCGAGGC	22
AktDof13-F	ATGATTCAAGAGCTGTTAGGA	21	157
AktDof13-R	ACCAACGGGGCATTTCCTTAA	21
AktDof16-F	ATGTTGGAAATAAAAGACACAG	22	143
AktDof16-R	TTATGAGATCTCATGGAAGTTG	22
AktDof17-F	ATGCAAGATCTTCGATCGA	19	163
AktDof17-R	ACCCTCTCTATCTCCCGTAA	20
AktDof20-F	ATGTTTGATGTTAAAGATCCGG	22	115
AktDof20-R	TTATGTTGTCTCTTGGAATGTT	22
AktDof21-F	ATGGGTCTCACTTCACTCCA	20	117
AktDof21-R	GCAACAAACCCATTAATCTAG	21
AktDof22-F	ATGTACCATTCGAGGTCGCTCG	22	150
AktDof22-R	TTACCATCTCTCGTGGAAGTTG	22
AktDof26-F	ATGTTGGAAACGAAAGATAC	20	122
AktDof26-R	AACTTCCATGAGACCTCGTAA	21
AktDof27-F	ATGGATAGTACTGCTCATCA	20	146
AktDof27-R	TTACCATGATCCACCACCTA	20
AktDof36-F	ATGTTCACACAAGGTGATCAA	21	200
AktDof36-R	AAGCTTTCTCCAGGCCCTAA	20
AktDof38-F	ATGTTTGATGTCAAAGATCC	20	183
AktDof38-R	ATTCCAAGAGAGCACATAA	19
GAPDH-F	AGCAGCTTTGACCTCGTCAT	20	163
GAPDH-R	AGTACTCCCCGCACTGAATG	20
